# Supplementary material for: 2-[6-(4-Chloro­phen­yl)imidazo[2,1-b][1,3]thia­zol-2-yl]-N′-[(E)-4-meth­oxy­benzyl­idene]acetohydrazide
Source: Acta Crystallogr Sect E Struct Rep Online. 2010 Dec 18;67(Pt 1):o184–5. doi: 10.1107/S1600536810052359 (PMC3050215; doi:10.1107/S1600536810052359)
Supplement: Supplementary file 2 [file e-67-0o184-Isup2.hkl]

# 
# h,k,l, Fc-squared, Fo-squared, sigma(Fo-squared) and status flag 
# 
data_I
_shelx_title ' BK-B4 (P c a 21)' 
_shelx_refln_list_code          4 
_shelx_F_calc_maximum      202.62 
_exptl_crystal_F_000       880.00 
_reflns_d_resolution_high  0.8535 
 
loop_ 
 _symmetry_equiv_pos_as_xyz 
 'x, y, z' 
 '-x, -y, z+1/2' 
 '-x+1/2, y, z+1/2' 
 'x+1/2, -y, z' 
 
_cell_length_a    13.4591 
_cell_length_b     4.7834 
_cell_length_c    30.4674 
_cell_angle_alpha  90.000 
_cell_angle_beta   90.000 
_cell_angle_gamma  90.000 
 
_shelx_F_squared_multiplier     1.000 
 
loop_ 
 _refln_index_h 
 _refln_index_k 
 _refln_index_l 
 _refln_F_squared_calc 
 _refln_F_squared_meas 
 _refln_F_squared_sigma 
 _refln_observed_status 
   2   0 -35       21.56       23.93      5.68 o 
   1   1 -35        2.59        4.45      4.29 o 
   0   0 -34       18.46       13.83      5.35 o 
   2   0 -34       22.10        9.68      6.97 o 
   4   0 -34        0.87        5.69      5.21 o 
   0   1 -34       21.44        9.71      4.42 o 
   1   1 -34        7.11        4.31      3.10 o 
   2   1 -34        5.24        2.34      3.08 o 
   3   1 -34       14.86       10.50      3.25 o 
   2   0 -33       12.93        4.28      6.23 o 
   4   0 -33       43.52       42.16     11.78 o 
   6   0 -33        0.02        3.30      7.56 o 
   1   1 -33       30.38       31.74      4.38 o 
   2   1 -33       26.55       18.14      3.93 o 
   3   1 -33        5.05       10.47      3.74 o 
   4   1 -33       18.92       20.59      4.73 o 
   5   1 -33        0.11       -1.13      3.43 o 
   1   2 -33        0.84        1.51      3.04 o 
   2   2 -33        2.46        4.89      5.87 o 
   0   0 -32      153.43      145.12      6.88 o 
   2   0 -32        5.11        6.72      5.04 o 
   4   0 -32       11.41       20.34      5.27 o 
   6   0 -32        4.33        4.35      5.43 o 
   0   1 -32       24.76       19.89      4.46 o 
   1   1 -32       23.19       21.30      3.15 o 
   2   1 -32       49.29       50.46      5.84 o 
   3   1 -32       24.65       23.14      5.57 o 
   4   1 -32       12.51       15.54      3.43 o 
   5   1 -32        2.56        3.11      3.34 o 
   6   1 -32        2.46        0.89      3.77 o 
   0   2 -32        7.92        7.39      4.43 o 
   1   2 -32        7.50        7.94      3.09 o 
   2   2 -32        9.82        7.63      3.44 o 
   3   2 -32        3.19        2.82      3.35 o 
   4   2 -32        3.35        2.77      5.92 o 
   2   0 -31       54.66       66.05     10.05 o 
   4   0 -31       68.86       59.98     15.60 o 
   6   0 -31       12.14        9.36      4.33 o 
   1   1 -31       10.25       13.40      3.54 o 
   2   1 -31       38.08       35.40      3.40 o 
   3   1 -31       13.09       11.97      2.83 o 
   4   1 -31       10.66       10.96      3.70 o 
   5   1 -31        2.15        4.56      3.31 o 
   6   1 -31       16.19       13.69      3.18 o 
   7   1 -31        1.67       -1.39      3.55 o 
   1   2 -31        8.20        7.60      3.34 o 
   2   2 -31        0.81       -2.10      3.64 o 
   3   2 -31        2.67        0.83      3.40 o 
   4   2 -31        8.41        6.60      3.98 o 
   5   2 -31        2.75        1.70      3.52 o 
   0   0 -30      460.09      667.58     12.07 o 
   2   0 -30       11.71       18.34      4.82 o 
   4   0 -30      217.10      267.10     50.82 o 
   6   0 -30       36.49       40.47     14.81 o 
   8   0 -30        5.73        6.51      5.83 o 
   0   1 -30       11.19        8.09      4.90 o 
   1   1 -30       12.80        7.93      3.52 o 
   2   1 -30       15.26       14.94      3.25 o 
   3   1 -30       11.05        8.70      3.58 o 
   4   1 -30       11.30       13.03      3.64 o 
   5   1 -30        3.47        4.78      3.00 o 
   6   1 -30        8.44        9.81      3.67 o 
   7   1 -30        8.04        8.86      3.41 o 
   8   1 -30        8.26        6.13      4.95 o 
   0   2 -30       10.74       12.88      5.06 o 
   1   2 -30       19.07       19.01      3.36 o 
   2   2 -30        8.79        9.20      3.69 o 
   3   2 -30        3.98        4.90      3.41 o 
   4   2 -30       10.67       11.19      3.92 o 
   5   2 -30       12.83       13.96      3.60 o 
   6   2 -30       12.57       13.56      3.69 o 
   0   3 -30        0.56       -0.64      7.64 o 
   1   3 -30        5.95       16.20      7.52 o 
   2   0 -29       22.18       24.23      4.24 o 
   4   0 -29      183.01      243.82      8.71 o 
   6   0 -29       22.07       25.77      5.21 o 
   8   0 -29       28.21       34.16      8.74 o 
   1   1 -29       29.36       32.37      3.08 o 
   2   1 -29       34.25       41.41      7.37 o 
   3   1 -29       21.92       17.68      3.35 o 
   4   1 -29       45.78       53.89      3.82 o 
   5   1 -29       64.47       77.88     13.43 o 
   6   1 -29        2.46        1.36      3.62 o 
   7   1 -29        1.74        5.31      3.77 o 
   8   1 -29       13.21       15.26      5.22 o 
   1   2 -29       15.10       14.53      3.32 o 
   2   2 -29       33.74       27.90      3.39 o 
   3   2 -29       27.28       31.75      3.90 o 
   4   2 -29        3.53        2.46      3.32 o 
   5   2 -29        0.11        3.12      3.44 o 
   6   2 -29       24.66       23.68      5.57 o 
   7   2 -29       17.84        7.08      3.99 o 
   1   3 -29        5.88        6.18      3.92 o 
   2   3 -29        8.12        8.23      3.95 o 
   3   3 -29        9.60        7.29      4.44 o 
   0   0 -28       42.43       61.87      6.95 o 
   2   0 -28       16.13       18.71      5.00 o 
   4   0 -28      176.68      203.19     63.74 o 
   6   0 -28       36.07       37.84      8.14 o 
   8   0 -28       13.62       19.72      5.36 o 
   0   1 -28      263.03      336.78     35.36 o 
   1   1 -28       12.90       25.53      9.36 o 
   2   1 -28       43.09       45.24      3.14 o 
   3   1 -28       28.48       32.32      4.17 o 
   4   1 -28        4.78        5.20      2.99 o 
   5   1 -28       15.75       19.66      3.93 o 
   6   1 -28       11.58       13.84      3.20 o 
   7   1 -28       72.71       82.43     16.24 o 
   8   1 -28        8.49       10.59      3.72 o 
   9   1 -28        0.76        3.51      2.87 o 
   0   2 -28       77.92       91.72     22.13 o 
   1   2 -28        1.59        2.15      2.86 o 
   2   2 -28       77.44       76.54     11.76 o 
   3   2 -28        1.24        1.18      3.64 o 
   4   2 -28       14.31       11.48      3.44 o 
   5   2 -28       15.46       19.55      3.91 o 
   6   2 -28        1.71        0.38      4.16 o 
   7   2 -28       13.52       15.87      6.31 o 
   0   3 -28       22.64       26.35      9.67 o 
   1   3 -28        1.13       -1.48      3.73 o 
   2   3 -28        0.23        1.79      3.74 o 
   3   3 -28        2.10        8.93      3.77 o 
   4   3 -28       14.88        9.12      4.44 o 
   2   0 -27       51.86       63.27      5.17 o 
   4   0 -27       73.30       92.10     12.84 o 
   6   0 -27       51.10       58.55      5.99 o 
   8   0 -27        3.80        4.99      5.11 o 
  10   0 -27       18.83       18.96      5.59 o 
   1   1 -27       34.86       37.86      3.50 o 
   2   1 -27        5.99       10.58      3.44 o 
   3   1 -27       96.50      112.60      7.85 o 
   4   1 -27       85.17      102.26     15.13 o 
   5   1 -27       25.30       23.76      3.07 o 
   6   1 -27        7.40        6.12      3.59 o 
   7   1 -27       10.65       12.31      3.83 o 
   8   1 -27        1.19        4.03      3.78 o 
   9   1 -27       14.82       13.27      3.51 o 
   1   2 -27       33.07       32.27      4.75 o 
   2   2 -27        4.68        8.88      3.22 o 
   3   2 -27       25.67       28.83      3.42 o 
   4   2 -27       21.81       25.06      4.09 o 
   5   2 -27        2.50        6.51      3.29 o 
   6   2 -27       85.73       75.98     15.05 o 
   7   2 -27        3.84        3.59      3.69 o 
   8   2 -27        6.45        9.94      3.88 o 
   1   3 -27       21.92       29.00      3.91 o 
   2   3 -27        9.28        9.86      3.76 o 
   3   3 -27        6.61        4.72      3.35 o 
   4   3 -27        2.47        4.78      3.75 o 
   5   3 -27       11.41        9.22      4.40 o 
   0   0 -26      256.47      333.81      9.41 o 
   2   0 -26      214.07      299.66      6.22 o 
   4   0 -26      153.95      200.05      5.76 o 
   6   0 -26       50.25       64.56      5.39 o 
   8   0 -26       21.31       26.76      8.88 o 
  10   0 -26       21.66       30.14     19.78 o 
   0   1 -26      670.98      877.17     44.05 o 
   1   1 -26       19.74       40.42     10.06 o 
   2   1 -26        8.64        9.85      3.34 o 
   3   1 -26        9.08       14.50      3.47 o 
   4   1 -26       53.30       58.77      8.22 o 
   5   1 -26       85.06       86.78      5.65 o 
   6   1 -26       21.00       25.58      4.33 o 
   7   1 -26       23.97       17.89      3.63 o 
   8   1 -26       12.74       16.99      3.31 o 
   9   1 -26        4.64        6.62      2.76 o 
  10   1 -26        0.46        5.35      3.58 o 
   0   2 -26      168.41      214.82     52.26 o 
   1   2 -26       27.33       26.00      3.19 o 
   2   2 -26       25.06       25.01      3.01 o 
   3   2 -26        4.39        5.89      3.19 o 
   4   2 -26        1.69        5.23      2.92 o 
   5   2 -26       11.39       10.32      3.19 o 
   6   2 -26        8.33        2.73      7.08 o 
   7   2 -26       29.25       34.37     10.35 o 
   8   2 -26       38.41       45.11      9.26 o 
   9   2 -26        6.14        6.31      6.67 o 
   0   3 -26       17.83       19.04      5.93 o 
   1   3 -26        1.21       -1.94      3.63 o 
   2   3 -26       29.66       30.76      4.37 o 
   3   3 -26       13.03        9.76      3.66 o 
   4   3 -26        1.12        0.87      3.65 o 
   5   3 -26       17.44       14.11      3.50 o 
   6   3 -26        4.24        0.85      4.34 o 
   2   0 -25       59.44       70.02     12.14 o 
   4   0 -25      108.69      115.33      4.25 o 
   6   0 -25       83.43       84.17     14.67 o 
   8   0 -25      179.24      250.47     60.02 o 
  10   0 -25       21.12       36.10     16.48 o 
   1   1 -25       45.79       44.23      2.90 o 
   2   1 -25      192.10      218.49      7.52 o 
   3   1 -25      105.40      133.77      6.82 o 
   4   1 -25       71.11       88.53      3.43 o 
   5   1 -25       24.42       29.13      2.77 o 
   6   1 -25       74.34       84.90     13.95 o 
   7   1 -25       70.49       78.27      8.80 o 
   8   1 -25       18.44       16.52      3.03 o 
   9   1 -25        6.58        6.91      2.99 o 
  10   1 -25        7.29        5.99      3.26 o 
   1   2 -25       41.72       43.25      4.65 o 
   2   2 -25       12.89       14.37      3.19 o 
   3   2 -25       23.70       24.35      3.31 o 
   4   2 -25       68.49       88.79     12.78 o 
   5   2 -25        5.78        5.95      3.86 o 
   6   2 -25       19.61       23.79      5.12 o 
   7   2 -25        2.26        2.09      3.18 o 
   8   2 -25        1.32        4.48      3.70 o 
   9   2 -25       25.93       28.60      9.01 o 
   1   3 -25       34.91       41.27      6.25 o 
   2   3 -25        2.39        0.49      4.06 o 
   3   3 -25       55.35       60.15      5.86 o 
   4   3 -25        9.82        7.51      3.74 o 
   5   3 -25        5.02        0.26      4.07 o 
   6   3 -25       18.74       20.23      3.51 o 
   7   3 -25        3.33        4.71      3.87 o 
   0   0 -24       56.79       66.41      5.27 o 
   2   0 -24       69.85       89.06      5.11 o 
   4   0 -24      417.03      499.87     92.37 o 
   6   0 -24       83.22       79.24     21.23 o 
   8   0 -24        6.54        7.13      5.45 o 
  10   0 -24       12.97       14.21      3.69 o 
   0   1 -24       28.74       33.97      3.99 o 
   1   1 -24       70.00       83.69      4.27 o 
   2   1 -24       72.28       79.44      3.36 o 
   3   1 -24       48.65       59.80      3.48 o 
   4   1 -24       32.36       37.04      3.30 o 
   5   1 -24      162.78      206.67     17.92 o 
   6   1 -24      137.58      160.35     14.05 o 
   7   1 -24       78.90       91.80     11.24 o 
   8   1 -24        5.59        6.35      3.64 o 
   9   1 -24       13.58       12.52      3.06 o 
  10   1 -24        3.70        6.43      3.27 o 
  11   1 -24       24.30       29.72      5.28 o 
   0   2 -24      482.33      502.87     48.73 o 
   1   2 -24       12.57       14.36      2.84 o 
   2   2 -24       35.12       39.21      3.37 o 
   3   2 -24        7.04       11.08      3.57 o 
   4   2 -24       82.13       86.92      3.86 o 
   5   2 -24       21.28       23.39      5.05 o 
   6   2 -24       12.48       18.97      9.44 o 
   7   2 -24       31.38       28.60      5.27 o 
   8   2 -24       55.44       54.08     15.58 o 
   9   2 -24       16.66       12.23      4.28 o 
  10   2 -24        4.72        9.03      3.78 o 
   0   3 -24       28.90       27.82      5.31 o 
   1   3 -24       34.60       39.95      7.58 o 
   2   3 -24        4.27        2.42      3.48 o 
   3   3 -24        7.08        8.39      4.08 o 
   4   3 -24       11.43       11.96      6.31 o 
   5   3 -24       21.68       20.28      3.82 o 
   6   3 -24       13.62       23.12      8.68 o 
   7   3 -24        0.06        2.54      3.40 o 
   0   4 -24       17.22       28.78      7.72 o 
   1   4 -24        4.71        9.16      4.50 o 
   2   4 -24        8.31        8.02      4.48 o 
   2   0 -23      151.89      201.11      7.36 o 
   4   0 -23      115.82      151.03     14.54 o 
   6   0 -23      240.57      261.22     75.02 o 
   8   0 -23      196.58      242.95     57.97 o 
  10   0 -23       10.04       18.16      4.22 o 
  12   0 -23        0.43       -1.24      5.44 o 
   1   1 -23       84.77      106.71      3.77 o 
   2   1 -23      164.15      219.48      4.07 o 
   3   1 -23      252.80      306.74     18.41 o 
   4   1 -23       17.37       20.38      3.09 o 
   5   1 -23       75.97       92.90      6.43 o 
   6   1 -23      214.63      282.05     20.11 o 
   7   1 -23       56.31       73.78      5.95 o 
   8   1 -23        9.86       12.57      3.35 o 
   9   1 -23       16.58       19.19      2.57 o 
  10   1 -23        2.04        3.99      3.05 o 
  11   1 -23        2.41        3.41      2.68 o 
   1   2 -23       12.05       13.02      3.15 o 
   2   2 -23       19.13       20.90      3.59 o 
   3   2 -23        1.75        1.23      3.43 o 
   4   2 -23      261.58      274.88      9.09 o 
   5   2 -23       12.44       14.88      3.54 o 
   6   2 -23       15.25       19.04      3.51 o 
   7   2 -23       12.53        8.08      3.13 o 
   8   2 -23       78.62       97.41     16.56 o 
   9   2 -23       16.12       14.28      7.31 o 
  10   2 -23        4.36        2.73      3.34 o 
   1   3 -23        9.88       14.25      3.60 o 
   2   3 -23       11.28       12.09      4.09 o 
   3   3 -23       16.81       18.75      3.65 o 
   4   3 -23       26.51       24.16      3.10 o 
   5   3 -23       39.26       46.09     12.41 o 
   6   3 -23       22.70       25.28      9.06 o 
   7   3 -23       12.20       13.19      5.46 o 
   8   3 -23       20.15       30.08      4.83 o 
   1   4 -23       21.46       26.17      4.66 o 
   2   4 -23       15.31       25.09      5.60 o 
   3   4 -23       11.27        7.94      5.23 o 
   4   4 -23        2.05        2.87      3.88 o 
   0   0 -22      878.59     1227.51     12.78 o 
   2   0 -22       89.85      101.86      4.40 o 
   4   0 -22      171.13      226.68     14.16 o 
   6   0 -22      503.61      732.99     19.02 o 
   8   0 -22       28.00       41.29      5.20 o 
  10   0 -22        0.17       -3.50      4.02 o 
  12   0 -22       63.10       80.57     13.60 o 
   0   1 -22      537.97      600.66     49.88 o 
   1   1 -22       20.81       37.41      4.09 o 
   2   1 -22      339.06      457.91     12.40 o 
   3   1 -22       11.88       17.03      3.42 o 
   4   1 -22      168.45      194.91     18.01 o 
   5   1 -22       62.90       69.34      4.76 o 
   6   1 -22       36.22       54.36      3.73 o 
   7   1 -22      115.21      136.44      7.39 o 
   8   1 -22      111.26      129.45     16.22 o 
   9   1 -22       24.30       33.66      4.64 o 
  10   1 -22        4.15        7.46      2.98 o 
  11   1 -22       13.77       17.33      3.26 o 
  12   1 -22        4.74        7.86      3.17 o 
   0   2 -22      860.59     1019.57    172.14 o 
   1   2 -22      145.91      175.09     13.99 o 
   2   2 -22       32.45       35.23      3.28 o 
   3   2 -22        8.46        8.88      2.92 o 
   4   2 -22       56.13       63.13      5.71 o 
   5   2 -22       48.90       42.59      3.34 o 
   6   2 -22       65.96       68.54      5.23 o 
   7   2 -22       36.01       38.21     10.50 o 
   8   2 -22       29.89       28.32      3.34 o 
   9   2 -22        6.47        2.14      3.51 o 
  10   2 -22        8.99       11.88      3.76 o 
  11   2 -22        1.09       11.94      8.12 o 
   0   3 -22       15.65       18.77      7.24 o 
   1   3 -22       14.47       19.57      5.97 o 
   2   3 -22       36.46       34.13      7.07 o 
   3   3 -22       73.67       73.08      3.60 o 
   4   3 -22       93.97      133.32     26.18 o 
   5   3 -22       20.43       19.47      6.66 o 
   6   3 -22        9.28       10.70      3.26 o 
   7   3 -22        0.76        2.54      3.70 o 
   8   3 -22        6.86        9.91      3.40 o 
   9   3 -22        6.88        9.61      4.47 o 
   0   4 -22       72.05       61.95      8.44 o 
   1   4 -22        5.52        5.02      3.95 o 
   2   4 -22       42.51       45.32     18.35 o 
   3   4 -22        0.11       -2.43      5.30 o 
   4   4 -22       28.11       32.63      5.54 o 
   5   4 -22        0.37        1.14      4.37 o 
   2   0 -21      358.77      449.87      6.48 o 
   4   0 -21      249.93      332.73      9.53 o 
   6   0 -21      363.13      377.74     98.29 o 
   8   0 -21      190.89      252.15     31.59 o 
  10   0 -21      164.68      204.46     47.24 o 
  12   0 -21        2.63        9.77      3.63 o 
   1   1 -21       48.23       56.32      3.32 o 
   2   1 -21       29.49       32.72      3.12 o 
   3   1 -21       80.31       79.94      3.26 o 
   4   1 -21      193.49      262.53      9.51 o 
   5   1 -21      109.80      120.05      4.91 o 
   6   1 -21       44.74       54.95      4.54 o 
   7   1 -21      325.68      322.26     27.32 o 
   8   1 -21       97.66       99.33      3.61 o 
   9   1 -21        4.51        7.59      2.80 o 
  10   1 -21       17.34       25.88      4.72 o 
  11   1 -21        0.06        1.70      2.79 o 
  12   1 -21        1.95        2.67      2.80 o 
   1   2 -21       28.85       31.48      2.96 o 
   2   2 -21       36.65       44.92      3.69 o 
   3   2 -21       89.59       99.81      3.97 o 
   4   2 -21       65.65       70.18      5.66 o 
   5   2 -21       47.54       59.24      8.45 o 
   6   2 -21       85.97       88.81      9.29 o 
   7   2 -21        6.49       15.58      3.96 o 
   8   2 -21        4.29       -1.81      3.52 o 
   9   2 -21        9.13        6.74      3.53 o 
  10   2 -21        3.05        3.28      3.82 o 
  11   2 -21        9.01       21.49      4.44 o 
   1   3 -21       45.50       60.09      5.23 o 
   2   3 -21       44.74       46.44      7.31 o 
   3   3 -21      187.24      228.05     17.97 o 
   4   3 -21       48.79       50.88      3.85 o 
   5   3 -21       16.04       19.46      3.27 o 
   6   3 -21        1.05        2.55      4.05 o 
   7   3 -21        7.47        5.58      3.28 o 
   8   3 -21        2.84        5.82      3.32 o 
   9   3 -21       13.97       15.33      4.46 o 
   1   4 -21       26.49       32.23      8.72 o 
   2   4 -21        2.02        0.11      7.92 o 
   3   4 -21       29.94       30.74      8.32 o 
   4   4 -21        3.66       12.17      5.41 o 
   5   4 -21        0.41        6.26      3.78 o 
   0   0 -20      568.30      644.09      9.79 o 
   2   0 -20     1007.87     1191.12     94.90 o 
   4   0 -20      316.04      322.56     86.62 o 
   6   0 -20       76.24      106.76      5.83 o 
   8   0 -20      129.72      146.36     23.78 o 
  10   0 -20       11.00       10.53      3.44 o 
  12   0 -20       28.74       34.11      5.43 o 
   0   1 -20       69.54       93.19     13.87 o 
   1   1 -20      129.81      151.59      5.25 o 
   2   1 -20      217.26      231.22      8.39 o 
   3   1 -20       40.65       44.90      4.75 o 
   4   1 -20       55.22       62.57      7.48 o 
   5   1 -20       32.77       36.44      2.94 o 
   6   1 -20       12.49        8.28      3.09 o 
   7   1 -20      161.19      198.16     17.25 o 
   8   1 -20       46.16       55.50      5.34 o 
   9   1 -20        9.40        9.95      2.98 o 
  10   1 -20       19.81       22.14      2.79 o 
  11   1 -20       47.77       52.50      5.68 o 
  12   1 -20       19.69       18.60      2.73 o 
   0   2 -20       64.41       64.05      4.45 o 
   1   2 -20       49.10       53.23      3.29 o 
   2   2 -20       59.37       71.48      3.44 o 
   3   2 -20       63.01       75.24      3.84 o 
   4   2 -20        2.03        7.15      3.47 o 
   5   2 -20       12.66       10.62      3.12 o 
   6   2 -20      370.42      374.25     46.81 o 
   7   2 -20        5.25        4.07      3.18 o 
   8   2 -20       37.28       42.68      3.73 o 
   9   2 -20        0.33       -1.25      2.84 o 
  10   2 -20        0.59       -0.15      3.21 o 
  11   2 -20       18.99       22.42      4.33 o 
   0   3 -20       10.23       10.37      6.87 o 
   1   3 -20       28.60       32.45      5.11 o 
   2   3 -20      122.82      139.40     14.03 o 
   3   3 -20      163.67      181.10     11.10 o 
   4   3 -20       64.89       62.73      7.04 o 
   5   3 -20       52.24       68.81     10.00 o 
   6   3 -20        8.37       12.77      3.28 o 
   7   3 -20       75.87       82.78     16.26 o 
   8   3 -20       21.62       24.98      3.83 o 
   9   3 -20       16.48       14.63      3.56 o 
   0   4 -20       20.89       19.90      5.55 o 
   1   4 -20        3.23        2.55      5.39 o 
   2   4 -20       12.46       16.73      4.50 o 
   3   4 -20       13.48       12.15      3.78 o 
   4   4 -20       11.60       15.94      5.04 o 
   5   4 -20       41.98       51.26     12.92 o 
   6   4 -20       22.15       29.13      9.71 o 
   2   0 -19     1475.50     1774.15    161.14 o 
   4   0 -19       24.82       39.47      8.62 o 
   6   0 -19      583.98      733.96     67.06 o 
   8   0 -19      134.64      162.36      5.50 o 
  10   0 -19       65.52       87.36     13.14 o 
  12   0 -19       21.22       25.06      4.96 o 
   1   1 -19      432.51      495.26     24.65 o 
   2   1 -19      264.20      309.32     18.90 o 
   3   1 -19      187.79      176.55     10.36 o 
   4   1 -19      123.49      135.52     10.94 o 
   5   1 -19      221.35      280.10     15.66 o 
   6   1 -19      282.06      350.57     26.44 o 
   7   1 -19      284.93      275.87      7.99 o 
   8   1 -19      253.11      269.27     22.70 o 
   9   1 -19      183.61      204.90     22.20 o 
  10   1 -19       20.36       28.56      3.28 o 
  11   1 -19        5.78        7.95      2.62 o 
  12   1 -19        4.51        8.29      3.05 o 
  13   1 -19        4.53        2.14      4.12 o 
   1   2 -19      141.93      155.96     10.38 o 
   2   2 -19        2.36        4.07      3.07 o 
   3   2 -19       63.13       68.12      3.23 o 
   4   2 -19      138.63      145.32      7.67 o 
   5   2 -19       45.99       58.36      5.12 o 
   6   2 -19       89.11       95.68      3.93 o 
   7   2 -19       20.59       32.21      4.17 o 
   8   2 -19       15.96       20.82      3.56 o 
   9   2 -19       28.22       22.75      3.45 o 
  10   2 -19       15.24       18.60      3.33 o 
  11   2 -19        4.71        5.91      3.25 o 
  12   2 -19       28.54       35.50      7.06 o 
   1   3 -19      132.45      155.09      4.84 o 
   2   3 -19       19.55       25.95      3.79 o 
   3   3 -19      101.05       90.82     14.66 o 
   4   3 -19       77.39       85.69      9.63 o 
   5   3 -19       54.35       57.62      8.45 o 
   6   3 -19       62.13       66.01      4.87 o 
   7   3 -19       21.56       34.27      7.92 o 
   8   3 -19        8.11        9.35      3.18 o 
   9   3 -19        4.33        5.18      3.71 o 
  10   3 -19        4.50       -0.72      5.43 o 
   1   4 -19       17.08       14.92      4.38 o 
   2   4 -19        6.80        6.14      3.75 o 
   3   4 -19        5.80        6.34      8.18 o 
   4   4 -19       47.90       64.69     24.40 o 
   5   4 -19       19.47       19.77     10.57 o 
   6   4 -19       21.60       19.24      5.44 o 
   7   4 -19        8.56       12.31      5.44 o 
   0   0 -18       46.21       43.74      5.11 o 
   2   0 -18      417.89      511.61     10.27 o 
   4   0 -18        6.67        7.43      3.96 o 
   6   0 -18      409.57      500.19     11.31 o 
   8   0 -18       51.44       54.19      7.40 o 
  10   0 -18      244.01      327.87     36.14 o 
  12   0 -18       11.71       12.45      5.84 o 
   0   1 -18     1591.34     1670.56    159.30 o 
   1   1 -18       22.99       58.42     20.94 o 
   2   1 -18      208.36      249.45      7.53 o 
   3   1 -18      348.83      367.21     28.31 o 
   4   1 -18        0.77        4.18      2.87 o 
   5   1 -18      190.89      242.92     11.05 o 
   6   1 -18       53.69       61.02      3.02 o 
   7   1 -18       75.08       81.30      6.07 o 
   8   1 -18       39.09       45.80      3.26 o 
   9   1 -18       61.75       78.54      5.25 o 
  10   1 -18       22.33       24.34      2.92 o 
  11   1 -18       38.90       56.03      6.32 o 
  12   1 -18       26.17       29.70      4.24 o 
  13   1 -18       50.99       72.56      8.17 o 
   0   2 -18      595.41      730.54     20.67 o 
   1   2 -18       94.23      103.09      4.44 o 
   2   2 -18      770.57      910.87     37.15 o 
   3   2 -18      205.35      254.17     12.47 o 
   4   2 -18      454.90      531.42     24.99 o 
   5   2 -18      351.13      429.44     42.21 o 
   6   2 -18       76.96       82.05      3.87 o 
   7   2 -18       59.21       69.80      9.78 o 
   8   2 -18        2.86        4.16      2.93 o 
   9   2 -18        5.50        7.17      3.43 o 
  10   2 -18        0.61        1.75      3.10 o 
  11   2 -18        2.24       -0.95      3.60 o 
  12   2 -18       18.13       25.26      3.74 o 
   0   3 -18      470.87      512.73      8.17 o 
   1   3 -18      298.82      375.25      6.42 o 
   2   3 -18      195.97      246.36      7.56 o 
   3   3 -18      290.79      307.68      8.33 o 
   4   3 -18       60.53       62.38     17.74 o 
   5   3 -18       38.94       40.94      4.20 o 
   6   3 -18       34.12       36.35      7.59 o 
   7   3 -18        6.02        5.45      3.26 o 
   8   3 -18        1.67        1.55      3.10 o 
   9   3 -18       14.07       19.67      4.49 o 
  10   3 -18        5.64        1.87      5.43 o 
   0   4 -18        4.58       11.62      5.27 o 
   1   4 -18       25.20       30.38      4.54 o 
   2   4 -18       36.38       44.97      5.37 o 
   3   4 -18       26.51       39.46     10.75 o 
   4   4 -18        4.18        3.79      4.98 o 
   5   4 -18       46.33       51.95      9.37 o 
   6   4 -18        0.48        3.08      3.75 o 
   7   4 -18        2.16       -1.88      4.86 o 
   2   0 -17      542.91      632.58     43.04 o 
   4   0 -17     1531.82     1743.89    153.53 o 
   6   0 -17      134.26      151.82     11.74 o 
   8   0 -17      239.96      306.64     14.06 o 
  10   0 -17      103.98      129.55     11.04 o 
  12   0 -17       79.21      124.99     19.20 o 
   1   1 -17      256.19      295.71     11.70 o 
   2   1 -17      257.99      294.80      9.78 o 
   3   1 -17      900.30      921.81     29.67 o 
   4   1 -17      470.49      518.62     28.60 o 
   5   1 -17      117.24      137.49      3.64 o 
   6   1 -17       48.80       57.36      5.72 o 
   7   1 -17        2.99        3.16      2.87 o 
   8   1 -17       97.83      122.32      8.28 o 
   9   1 -17       65.98       80.91      5.94 o 
  10   1 -17      186.63      232.08     13.50 o 
  11   1 -17        4.05        3.42      2.60 o 
  12   1 -17       10.42        8.33      2.25 o 
  13   1 -17        4.00        5.79      2.77 o 
   1   2 -17      120.84      127.78      4.45 o 
   2   2 -17      521.20      549.68      9.04 o 
   3   2 -17      261.04      273.41     33.48 o 
   4   2 -17      182.89      194.29      7.52 o 
   5   2 -17       78.92       84.54      7.07 o 
   6   2 -17       46.93       52.23      5.26 o 
   7   2 -17      171.07      202.79     14.01 o 
   8   2 -17        5.73       11.39      3.16 o 
   9   2 -17       13.63       13.75      3.98 o 
  10   2 -17       51.06       57.39      3.47 o 
  11   2 -17       16.80       15.81      3.05 o 
  12   2 -17       26.13       28.93      3.16 o 
   1   3 -17        9.94       12.34      5.65 o 
   2   3 -17      408.85      465.80     29.22 o 
   3   3 -17      108.93      147.79      5.67 o 
   4   3 -17       15.54       29.05      9.67 o 
   5   3 -17      134.24      174.43     12.59 o 
   6   3 -17       13.53       13.63      5.06 o 
   7   3 -17        2.83        2.45      4.19 o 
   8   3 -17       23.27       21.73     12.06 o 
   9   3 -17        5.79       10.62      5.10 o 
  10   3 -17        2.05        1.78      3.72 o 
   1   4 -17        2.97        7.74      3.74 o 
   2   4 -17       11.37       13.28      5.41 o 
   3   4 -17       55.82       63.46      8.94 o 
   4   4 -17       38.07       46.20      4.52 o 
   5   4 -17       13.08        8.77      4.36 o 
   6   4 -17        3.15        8.14      5.31 o 
   7   4 -17        4.40        5.15      5.34 o 
   8   4 -17        2.18       -2.25      7.48 o 
   0   0 -16      106.85      112.89      7.68 o 
   2   0 -16     1945.02     1872.14    492.58 o 
   4   0 -16     1186.46     1382.04     94.45 o 
   6   0 -16      120.87      109.59     34.97 o 
   8   0 -16      594.81      759.30     43.22 o 
  10   0 -16       48.22       52.14      8.14 o 
  12   0 -16       12.67        8.59      3.38 o 
  14   0 -16        8.17       16.24      5.15 o 
   0   1 -16     1222.08     1440.59     18.72 o 
   1   1 -16       71.59       95.04      9.85 o 
   2   1 -16      279.69      300.46     11.59 o 
   3   1 -16      208.76      243.15     10.31 o 
   4   1 -16      143.29      142.15     10.59 o 
   5   1 -16      700.35      738.29     68.53 o 
   6   1 -16      211.19      212.81     15.14 o 
   7   1 -16      146.70      189.65     11.61 o 
   8   1 -16       79.92       90.71     10.20 o 
   9   1 -16       71.07       79.30      5.55 o 
  10   1 -16       21.56       27.52      2.34 o 
  11   1 -16        2.39        4.44      2.57 o 
  12   1 -16       10.36       14.86      2.72 o 
  13   1 -16       47.36       53.23      8.64 o 
   0   2 -16      308.83      372.11     19.68 o 
   1   2 -16       49.86       58.10      3.44 o 
   2   2 -16      178.13      172.04      8.00 o 
   3   2 -16      351.81      460.85     19.41 o 
   4   2 -16      389.93      432.66     15.14 o 
   5   2 -16       32.07       50.26      7.74 o 
   6   2 -16       12.54       14.99      3.43 o 
   7   2 -16       49.82       51.25      3.62 o 
   8   2 -16       17.68       17.07      3.07 o 
   9   2 -16       34.47       39.82      4.63 o 
  10   2 -16       22.44       24.97      3.27 o 
  11   2 -16        4.84        5.35      3.18 o 
  12   2 -16        0.64        4.02      2.94 o 
   0   3 -16      163.50      209.09      8.73 o 
   1   3 -16      585.05      718.35     14.24 o 
   2   3 -16       34.39       41.84      5.41 o 
   3   3 -16      152.24      196.81     15.58 o 
   4   3 -16        6.44        6.75      5.65 o 
   5   3 -16       58.98       63.99      3.84 o 
   6   3 -16       51.81       53.97     11.12 o 
   7   3 -16        5.99        6.28      9.99 o 
   8   3 -16       22.49       19.35     10.13 o 
   9   3 -16       41.04       65.85     18.89 o 
  10   3 -16        0.14       -0.85      4.26 o 
  11   3 -16       27.60       29.29      3.57 o 
   0   4 -16       10.48       19.94      5.47 o 
   1   4 -16        8.23       12.82      3.66 o 
   2   4 -16       64.49       74.76      5.61 o 
   3   4 -16       13.99       24.90      6.83 o 
   4   4 -16       31.18       30.37      5.77 o 
   5   4 -16       18.94       17.94      4.18 o 
   6   4 -16       15.94       17.96      6.29 o 
   7   4 -16       29.82       34.15      4.59 o 
   8   4 -16       32.86       33.36     11.38 o 
   2   0 -15      552.30      503.87    131.09 o 
   4   0 -15     2384.09     2720.73     25.13 o 
   6   0 -15     2385.12     2915.70    108.88 o 
   8   0 -15      881.02      992.11    100.72 o 
  10   0 -15      140.58      159.83     13.92 o 
  12   0 -15       86.62      124.82     25.83 o 
  14   0 -15        4.07        4.64      4.18 o 
   1   1 -15      248.57      259.21     13.91 o 
   2   1 -15      921.57     1038.70     35.20 o 
   3   1 -15      356.67      337.37     19.52 o 
   4   1 -15       50.25       62.63      6.90 o 
   5   1 -15      549.96      632.90     50.80 o 
   6   1 -15      407.51      427.42     38.21 o 
   7   1 -15      154.91      153.54     12.44 o 
   8   1 -15       42.38       48.06      3.52 o 
   9   1 -15       58.29       61.61      5.96 o 
  10   1 -15      130.86      146.66     17.08 o 
  11   1 -15       12.90       14.02      2.89 o 
  12   1 -15        1.03        4.95      2.59 o 
  13   1 -15        9.52       11.67      2.97 o 
  14   1 -15        3.89       13.99      7.32 o 
   1   2 -15      302.52      355.07     19.56 o 
   2   2 -15       39.05       45.18      4.64 o 
   3   2 -15       68.82       76.50      4.20 o 
   4   2 -15      213.42      247.34      8.12 o 
   5   2 -15       81.89       73.88      3.45 o 
   6   2 -15       22.44       26.17      3.86 o 
   7   2 -15       57.26       67.12      3.71 o 
   8   2 -15      211.29      262.09     25.88 o 
   9   2 -15        2.68        4.69      3.91 o 
  10   2 -15       78.63       73.03      3.34 o 
  11   2 -15       13.42       10.11      2.92 o 
  12   2 -15       21.83       28.70      4.66 o 
  13   2 -15        7.97        5.96      3.28 o 
   1   3 -15      270.38      344.89      6.73 o 
   2   3 -15       57.91       64.71      4.63 o 
   3   3 -15      218.24      232.73     13.88 o 
   4   3 -15      358.76      461.59     44.67 o 
   5   3 -15      111.47      117.42      4.64 o 
   6   3 -15       43.44       47.41      8.54 o 
   7   3 -15       69.38       85.09     32.04 o 
   8   3 -15        0.50        2.01      4.00 o 
   9   3 -15        4.33        1.07      3.52 o 
  10   3 -15        3.56        7.27      5.37 o 
  11   3 -15        8.14       12.87      3.30 o 
   1   4 -15       36.14       52.24      5.95 o 
   2   4 -15       36.93       53.36      4.82 o 
   3   4 -15        9.55       12.17      5.23 o 
   4   4 -15       17.16       25.49      5.55 o 
   5   4 -15       11.53       14.49      5.19 o 
   6   4 -15       23.43       24.44      4.52 o 
   7   4 -15        5.02        7.62      5.34 o 
   8   4 -15       25.36       26.59     11.19 o 
   1   5 -15        2.99        5.09      4.50 o 
   2   5 -15        6.76        4.71      3.99 o 
   0   0 -14     3074.45     3120.97     20.37 o 
   2   0 -14      578.14      629.87     31.07 o 
   4   0 -14      418.69      445.64     12.65 o 
   6   0 -14      876.47      972.79     31.65 o 
   8   0 -14        2.23        4.50      3.14 o 
  10   0 -14      191.71      229.66      4.70 o 
  12   0 -14       62.51       77.78     11.11 o 
  14   0 -14        3.97        6.22      4.21 o 
   0   1 -14      116.20      136.35      5.42 o 
   1   1 -14      189.99      223.56      6.95 o 
   2   1 -14      934.08      920.05     50.28 o 
   3   1 -14      149.61      163.85      5.17 o 
   4   1 -14      339.24      347.05     24.96 o 
   5   1 -14      770.19      840.76     38.02 o 
   6   1 -14      107.26      134.20      6.63 o 
   7   1 -14       39.14       40.39      3.13 o 
   8   1 -14       16.11       14.85      2.58 o 
   9   1 -14      215.08      248.24     13.39 o 
  10   1 -14       96.33      104.00      6.10 o 
  11   1 -14      109.12      135.35     11.09 o 
  12   1 -14        7.71       12.46      2.52 o 
  13   1 -14       77.10       97.76      8.34 o 
  14   1 -14        6.02        6.33      3.07 o 
   0   2 -14       58.47       61.86      4.35 o 
   1   2 -14      316.10      339.83      9.22 o 
   2   2 -14     1656.34     1871.08    102.10 o 
   3   2 -14      498.44      560.07     24.72 o 
   4   2 -14       68.31       73.99      3.72 o 
   5   2 -14      214.43      246.37      5.04 o 
   6   2 -14      268.46      330.99     14.91 o 
   7   2 -14       81.24       95.96      9.59 o 
   8   2 -14      204.85      210.66     42.26 o 
   9   2 -14       17.91       20.71      3.67 o 
  10   2 -14        2.26       -0.96      2.62 o 
  11   2 -14       27.02       34.93      4.52 o 
  12   2 -14       15.27       15.81      2.92 o 
  13   2 -14        0.74        3.83      3.23 o 
   0   3 -14      797.08      906.17      9.63 o 
   1   3 -14       76.25       90.42      4.75 o 
   2   3 -14       92.74      107.39      5.74 o 
   3   3 -14       30.15       40.42      7.20 o 
   4   3 -14        3.89       12.76      5.06 o 
   5   3 -14      336.51      396.58     59.59 o 
   6   3 -14      154.18      183.81     52.18 o 
   7   3 -14        1.93       -1.19      3.42 o 
   8   3 -14       28.56       30.67      4.29 o 
   9   3 -14       26.88       29.88      4.34 o 
  10   3 -14       16.81       19.08      9.61 o 
  11   3 -14       10.59       16.65      4.35 o 
   0   4 -14      227.96      259.63      8.69 o 
   1   4 -14       87.48      103.07      8.80 o 
   2   4 -14      176.01      220.71     45.66 o 
   3   4 -14       21.33       23.63      3.81 o 
   4   4 -14        4.42        3.95      4.02 o 
   5   4 -14        9.92       13.86      3.74 o 
   6   4 -14       22.80       26.68      4.42 o 
   7   4 -14       39.93       43.55     15.80 o 
   8   4 -14       32.37       34.26      8.34 o 
   9   4 -14        2.89        4.91      7.07 o 
   0   5 -14       19.99       20.46      8.00 o 
   1   5 -14       16.25       16.28      4.60 o 
   2   5 -14       10.95       18.11      4.53 o 
   3   5 -14        8.00        4.98      4.53 o 
   2   0 -13      174.87      225.04     15.09 o 
   4   0 -13     1034.97     1233.44     72.19 o 
   6   0 -13      886.12      964.07     24.13 o 
   8   0 -13      372.93      373.98     61.83 o 
  10   0 -13      660.08      743.74     53.58 o 
  12   0 -13      172.81      232.63     18.65 o 
  14   0 -13       74.21       72.31      7.38 o 
   1   1 -13     1529.72     1517.29     65.73 o 
   2   1 -13      114.85      125.49      9.66 o 
   3   1 -13      296.81      257.46     23.74 o 
   4   1 -13      956.72      964.21     78.64 o 
   5   1 -13      696.36      795.54     46.93 o 
   6   1 -13        6.17        6.44      2.76 o 
   7   1 -13       88.89       91.80      3.41 o 
   8   1 -13       55.65       76.86      5.83 o 
   9   1 -13      239.21      249.47      8.67 o 
  10   1 -13       65.90       70.76      3.56 o 
  11   1 -13       67.24       82.12      8.13 o 
  12   1 -13        0.91        2.71      2.77 o 
  13   1 -13        5.63        6.84      2.93 o 
  14   1 -13        5.53        7.34      2.81 o 
   1   2 -13      942.44      939.32     97.45 o 
   2   2 -13      762.64      877.01     20.26 o 
   3   2 -13      238.69      250.42     11.44 o 
   4   2 -13       52.45       59.09      3.54 o 
   5   2 -13       42.88       51.11      4.05 o 
   6   2 -13      394.11      490.97     23.52 o 
   7   2 -13       63.63       68.56      9.59 o 
   8   2 -13      171.42      188.04      8.08 o 
   9   2 -13      102.39      115.42      9.35 o 
  10   2 -13      132.06      175.72     16.08 o 
  11   2 -13        1.64        0.51      2.96 o 
  12   2 -13       39.13       53.13      7.35 o 
  13   2 -13        4.93        6.49      2.80 o 
   1   3 -13       66.16       90.03     10.98 o 
   2   3 -13      226.03      270.91     16.13 o 
   3   3 -13        4.75        6.76      5.20 o 
   4   3 -13       50.98       46.94      7.42 o 
   5   3 -13      205.77      211.12     37.83 o 
   6   3 -13      149.87      186.55     33.96 o 
   7   3 -13      153.29      169.19     10.72 o 
   8   3 -13       43.05       42.29      7.10 o 
   9   3 -13       69.96       86.82     25.57 o 
  10   3 -13       34.38       38.94      3.50 o 
  11   3 -13       17.91       15.42      3.79 o 
   1   4 -13       14.50       19.69      5.17 o 
   2   4 -13       38.75       46.67      4.98 o 
   3   4 -13        4.12        4.26      5.36 o 
   4   4 -13        4.41        9.72      5.14 o 
   5   4 -13       26.50       26.29      5.43 o 
   6   4 -13       31.68       27.98      3.90 o 
   7   4 -13        2.41        4.01     11.50 o 
   8   4 -13       27.68       27.99      6.19 o 
   9   4 -13        4.40       -1.75      4.31 o 
   1   5 -13       27.04       37.29      5.74 o 
   2   5 -13        7.08       -0.79      4.53 o 
   3   5 -13       19.92       13.12      5.80 o 
   4   5 -13       18.09       21.87      8.28 o 
   0   0 -12     2291.89     1703.39     15.22 o 
   2   0 -12       68.94       75.96      5.64 o 
   4   0 -12      332.29      332.67     22.33 o 
   6   0 -12     2773.33     3092.98     34.33 o 
   8   0 -12      344.90      333.60     12.09 o 
  10   0 -12      194.59      213.01     11.18 o 
  12   0 -12       15.95        8.52      3.90 o 
  14   0 -12       35.25       49.32      9.58 o 
   0   1 -12      640.31      616.32     65.65 o 
   1   1 -12     1883.40     1840.22     90.37 o 
   2   1 -12      646.87      718.95      9.03 o 
   3   1 -12     1140.83     1237.27     29.77 o 
   4   1 -12      144.54      153.29      9.96 o 
   5   1 -12       54.64       61.56      6.92 o 
   6   1 -12       30.38       34.75      2.90 o 
   7   1 -12       81.01       77.77      3.73 o 
   8   1 -12       22.19       23.42      2.97 o 
   9   1 -12      447.71      518.00     32.27 o 
  10   1 -12       80.26       94.29      7.22 o 
  11   1 -12       91.91      104.08      7.90 o 
  12   1 -12       16.63       18.64      2.82 o 
  13   1 -12      157.05      190.95     17.52 o 
  14   1 -12        2.09        5.20      2.79 o 
   0   2 -12      142.48      149.78      6.52 o 
   1   2 -12      661.92      740.67     14.91 o 
   2   2 -12     2050.43     2234.06     34.99 o 
   3   2 -12      411.39      435.48     31.97 o 
   4   2 -12      435.59      406.33     33.64 o 
   5   2 -12      428.27      509.16     20.47 o 
   6   2 -12      620.56      677.80     13.22 o 
   7   2 -12        8.11       12.32      3.36 o 
   8   2 -12       49.91       47.73      3.04 o 
   9   2 -12       62.74       63.68      4.97 o 
  10   2 -12        4.07        6.11      2.70 o 
  11   2 -12        7.96        9.81      2.62 o 
  12   2 -12       12.40       14.25      2.85 o 
  13   2 -12        4.20        6.73      2.85 o 
   0   3 -12      760.15      859.17     11.00 o 
   1   3 -12       92.08       97.93      4.11 o 
   2   3 -12      122.35      153.77      5.72 o 
   3   3 -12      108.44      124.68      8.97 o 
   4   3 -12       27.26       32.13      4.33 o 
   5   3 -12        1.06        9.71      5.10 o 
   6   3 -12        4.01        8.05      4.94 o 
   7   3 -12      226.18      301.01     39.46 o 
   8   3 -12        9.63       13.19      4.99 o 
   9   3 -12       65.76       79.69     26.81 o 
  10   3 -12       18.99       25.77      4.66 o 
  11   3 -12        6.26        7.80      3.56 o 
  12   3 -12       21.73       27.60      5.07 o 
   0   4 -12       85.76       99.47      7.88 o 
   1   4 -12      255.07      328.41     19.49 o 
   2   4 -12       62.29       79.89      6.15 o 
   3   4 -12       42.06       56.08      7.10 o 
   4   4 -12        5.74        7.33      3.78 o 
   5   4 -12        1.70        5.80      4.27 o 
   6   4 -12       28.50       29.32      5.75 o 
   7   4 -12       48.86       62.79     17.39 o 
   8   4 -12       39.82       41.21      5.85 o 
   9   4 -12        4.29       11.77      7.30 o 
   0   5 -12       12.22       16.32      7.92 o 
   1   5 -12       27.27       32.66      5.66 o 
   2   5 -12       19.07       15.64      4.09 o 
   3   5 -12        7.84       12.73      5.61 o 
   4   5 -12        0.07       -2.01      5.65 o 
   2   0 -11     2749.20     2805.73     13.53 o 
   4   0 -11       98.62      131.65      8.30 o 
   6   0 -11      860.58     1010.40     53.73 o 
   8   0 -11      232.35      247.79     11.97 o 
  10   0 -11     1152.61     1228.51    164.23 o 
  12   0 -11      106.17      157.66     14.73 o 
  14   0 -11       85.58      103.15     14.07 o 
   1   1 -11      691.75      610.09     26.93 o 
   2   1 -11      598.18      685.17     26.61 o 
   3   1 -11      373.74      429.70     14.59 o 
   4   1 -11     3273.06     3404.69    397.79 o 
   5   1 -11     3241.79     3616.72    201.96 o 
   6   1 -11     1269.48     1442.06    120.52 o 
   7   1 -11      308.76      293.27     19.23 o 
   8   1 -11      459.12      500.85     33.50 o 
   9   1 -11       21.18       21.13      2.20 o 
  10   1 -11       15.33       16.13      2.69 o 
  11   1 -11       31.11       40.27      4.31 o 
  12   1 -11       15.34       20.20      2.49 o 
  13   1 -11        0.51        1.27      2.65 o 
  14   1 -11       14.61       14.67      3.01 o 
   1   2 -11      490.43      497.51     25.19 o 
   2   2 -11     2748.98     3276.56     42.88 o 
   3   2 -11      396.10      400.70     12.76 o 
   4   2 -11      360.35      380.57     13.18 o 
   5   2 -11      124.48      141.86      4.72 o 
   6   2 -11       78.23       88.92      5.56 o 
   7   2 -11      104.26       97.06      3.06 o 
   8   2 -11       40.40       42.44      3.23 o 
   9   2 -11       92.70       85.76      3.97 o 
  10   2 -11       73.25       99.71      7.73 o 
  11   2 -11       25.72       29.24      3.79 o 
  12   2 -11       27.84       26.54      3.41 o 
  13   2 -11        8.36        9.62      3.11 o 
   1   3 -11      330.98      367.35     24.49 o 
   2   3 -11       27.13       30.59      4.36 o 
   3   3 -11      274.43      309.45     28.20 o 
   4   3 -11       48.21       49.86      5.19 o 
   5   3 -11      241.67      260.46     15.15 o 
   6   3 -11       69.53       87.12      6.57 o 
   7   3 -11       21.27       27.20      7.46 o 
   8   3 -11       33.67       45.33     14.15 o 
   9   3 -11       76.24       74.88     11.20 o 
  10   3 -11        9.52       12.77      3.49 o 
  11   3 -11        0.81        3.02      4.08 o 
  12   3 -11        3.37        5.22      3.65 o 
   1   4 -11       52.99       61.22      4.53 o 
   2   4 -11       98.73      123.53     13.89 o 
   3   4 -11       27.37       28.81      3.99 o 
   4   4 -11       14.65       22.26      5.49 o 
   5   4 -11       45.93       39.69      4.63 o 
   6   4 -11       53.21       60.35      7.22 o 
   7   4 -11       25.75       28.79      8.60 o 
   8   4 -11       91.90      114.35     44.73 o 
   9   4 -11       15.35       16.07      6.89 o 
   1   5 -11        0.41       -1.76      5.57 o 
   2   5 -11        1.28       -3.98      5.48 o 
   3   5 -11        7.21       20.19      9.75 o 
   4   5 -11        2.43        2.31      4.39 o 
   5   5 -11       10.44        7.37      5.63 o 
   0   0 -10      602.00      651.87     12.80 o 
   2   0 -10     6261.44     6333.44    392.71 o 
   4   0 -10     1197.43     1232.41     47.87 o 
   6   0 -10      697.82      784.64     72.77 o 
   8   0 -10      116.83      144.53      5.80 o 
  10   0 -10       42.18       49.00      5.16 o 
  12   0 -10      212.79      224.52     35.42 o 
  14   0 -10        2.19        2.48      4.15 o 
   0   1 -10      361.87      343.35     35.60 o 
   1   1 -10      465.31      478.82     12.69 o 
   2   1 -10     7199.65     7704.07    181.83 o 
   3   1 -10      672.12      626.15     38.00 o 
   4   1 -10      106.74      132.56      6.02 o 
   5   1 -10       52.87       68.45      4.96 o 
   6   1 -10      174.32      178.36      8.59 o 
   7   1 -10       79.30       74.76      4.10 o 
   8   1 -10       53.50       59.22      2.77 o 
   9   1 -10      196.93      193.03     12.85 o 
  10   1 -10      164.94      216.12      5.37 o 
  11   1 -10       50.13       52.84      3.64 o 
  12   1 -10       14.50       16.44      2.58 o 
  13   1 -10       96.02      124.49     12.55 o 
  14   1 -10        2.85        3.05      2.91 o 
   0   2 -10     1160.03     1236.20     12.37 o 
   1   2 -10     2122.01     2301.73     62.85 o 
   2   2 -10      525.76      578.21      6.42 o 
   3   2 -10      410.64      441.33     19.03 o 
   4   2 -10      165.36      172.20     12.79 o 
   5   2 -10      161.42      195.65     10.44 o 
   6   2 -10      332.32      416.76     16.32 o 
   7   2 -10       28.86       34.20      3.86 o 
   8   2 -10      116.87      145.51      9.99 o 
   9   2 -10       45.00       50.55      4.60 o 
  10   2 -10       33.00       41.09      3.58 o 
  11   2 -10        6.83        8.35      2.52 o 
  12   2 -10       21.94       28.62      4.14 o 
  13   2 -10        6.57        7.36      3.00 o 
  14   2 -10        2.42        1.85      4.42 o 
   0   3 -10      883.03     1008.05     11.45 o 
   1   3 -10       46.10       47.49      4.82 o 
   2   3 -10      301.43      352.95      5.16 o 
   3   3 -10      159.95      194.16     16.71 o 
   4   3 -10      161.93      193.52     20.21 o 
   5   3 -10      235.23      271.58     14.36 o 
   6   3 -10       63.76       67.49      8.34 o 
   7   3 -10      174.88      201.94     61.19 o 
   8   3 -10       10.17       18.27      8.48 o 
   9   3 -10      131.51      160.41     13.59 o 
  10   3 -10        7.69       13.46      4.00 o 
  11   3 -10       20.11       27.42      4.18 o 
  12   3 -10        4.44        3.45      3.42 o 
   0   4 -10      214.67      238.35      8.81 o 
   1   4 -10       87.74      104.57     11.96 o 
   2   4 -10      118.91      143.68      6.25 o 
   3   4 -10       10.96       10.05      5.17 o 
   4   4 -10       78.44       91.53     14.33 o 
   5   4 -10      150.21      152.55     17.79 o 
   6   4 -10       26.84       29.43      5.85 o 
   7   4 -10       16.98       30.24      6.77 o 
   8   4 -10       33.42       32.72      4.53 o 
   9   4 -10        9.92       10.50      4.61 o 
  10   4 -10       13.53       17.96      5.26 o 
   0   5 -10       10.19       16.28      7.88 o 
   1   5 -10       20.53       17.01      4.59 o 
   2   5 -10        2.53        6.50      5.43 o 
   3   5 -10       10.54       13.77      7.72 o 
   4   5 -10        8.40        9.15      5.68 o 
   5   5 -10        1.72        4.33      7.19 o 
   2   0  -9     1758.01     1813.43    130.54 o 
   4   0  -9     5786.66     5383.63     46.86 o 
   6   0  -9      821.93      690.29     87.20 o 
   8   0  -9       45.78       46.38      3.08 o 
  10   0  -9      315.15      363.37     25.56 o 
  12   0  -9      105.63       99.08      3.58 o 
  14   0  -9       69.10       68.67     10.33 o 
   1   1  -9     1706.19     1584.34     47.17 o 
   2   1  -9     3794.27     3698.94    240.36 o 
   3   1  -9     2434.49     2360.37    109.48 o 
   4   1  -9      712.01      646.85     53.95 o 
   5   1  -9      351.27      293.15     22.86 o 
   6   1  -9       38.12       35.93      2.74 o 
   7   1  -9      298.05      290.59     21.48 o 
   8   1  -9      296.36      315.70     12.65 o 
   9   1  -9       39.78       39.86      2.98 o 
  10   1  -9       77.13       88.93      5.15 o 
  11   1  -9       83.70      101.16      5.46 o 
  12   1  -9        2.16        3.90      2.28 o 
  13   1  -9       14.00       13.01      2.46 o 
  14   1  -9       17.77       18.50      3.37 o 
   1   2  -9      585.56      677.58      7.57 o 
   2   2  -9      544.89      576.15     11.35 o 
   3   2  -9       34.25       24.85      3.18 o 
   4   2  -9      119.14      139.40      6.86 o 
   5   2  -9      109.83      121.81      3.26 o 
   6   2  -9      329.03      338.88      7.27 o 
   7   2  -9       95.71      123.05     11.50 o 
   8   2  -9      237.50      249.48     14.74 o 
   9   2  -9      162.75      174.50     10.58 o 
  10   2  -9        9.71       13.18      2.73 o 
  11   2  -9       86.44      103.85     14.61 o 
  12   2  -9       54.61       69.63     11.07 o 
  13   2  -9        3.04        5.48      3.02 o 
  14   2  -9       43.12       47.38      5.31 o 
   1   3  -9      613.94      667.83      7.41 o 
   2   3  -9      100.95      120.77      4.85 o 
   3   3  -9      225.61      269.25     27.40 o 
   4   3  -9      152.51      169.01     26.34 o 
   5   3  -9       12.40       21.44      4.70 o 
   6   3  -9       60.02       61.51      3.73 o 
   7   3  -9       53.23       66.77      6.97 o 
   8   3  -9       57.34       59.72      4.30 o 
   9   3  -9        7.06       10.43      4.49 o 
  10   3  -9      105.84      124.15     12.36 o 
  11   3  -9       22.43       23.83      3.07 o 
  12   3  -9       13.48       18.98      3.81 o 
   1   4  -9      399.11      469.68      7.03 o 
   2   4  -9      207.56      238.41      9.65 o 
   3   4  -9       37.87       43.26      4.50 o 
   4   4  -9        1.22        0.50      5.39 o 
   5   4  -9        2.89        8.70      5.27 o 
   6   4  -9       38.95       46.09      4.76 o 
   7   4  -9       20.01       23.07      5.26 o 
   8   4  -9        1.99        3.11      5.09 o 
   9   4  -9       12.91       11.16      3.59 o 
  10   4  -9       15.81       22.35      3.79 o 
   1   5  -9        6.04        8.57      5.56 o 
   2   5  -9        9.52       14.26      4.39 o 
   3   5  -9       20.91       24.91      4.59 o 
   4   5  -9       16.90       22.34      4.67 o 
   5   5  -9        6.98        2.48      4.59 o 
   0   0  -8      312.15      331.67     11.69 o 
   2   0  -8     8180.58     7846.03    297.07 o 
   4   0  -8      846.31      859.35     23.52 o 
   6   0  -8      845.23      840.30     63.19 o 
   8   0  -8      339.81      321.37     54.30 o 
  10   0  -8       84.47      101.67     10.10 o 
  12   0  -8      821.77     1222.42     51.52 o 
  14   0  -8       13.32       12.72      3.66 o 
   0   1  -8     1750.55     1588.43     67.41 o 
   1   1  -8     1965.73     1763.55     53.56 o 
   2   1  -8     1194.80     1239.12     44.25 o 
   3   1  -8     1907.98     1723.87    106.95 o 
   4   1  -8     1077.78     1107.31     94.02 o 
   5   1  -8     2561.48     2589.99    203.53 o 
   6   1  -8      235.10      234.01     23.42 o 
   7   1  -8       94.03       78.33      4.97 o 
   8   1  -8      261.72      264.28     12.95 o 
   9   1  -8      249.86      260.47     13.06 o 
  10   1  -8       52.98       58.29      3.45 o 
  11   1  -8       72.90       80.15      4.10 o 
  12   1  -8       25.36       27.88      2.22 o 
  13   1  -8       57.82       78.92      5.54 o 
  14   1  -8        2.32        5.61      2.46 o 
  15   1  -8       20.00       22.54      2.85 o 
   0   2  -8     7735.04     8442.04     27.24 o 
   1   2  -8      151.63      162.53      5.96 o 
   2   2  -8     2405.58     2355.47     80.20 o 
   3   2  -8      184.58      215.69      6.84 o 
   4   2  -8      479.93      516.72      8.72 o 
   5   2  -8      182.06      184.81     21.46 o 
   6   2  -8       88.61      101.74      8.41 o 
   7   2  -8      252.85      255.19      7.71 o 
   8   2  -8       19.34       20.09      2.65 o 
   9   2  -8       43.34       49.66      4.14 o 
  10   2  -8      124.17      151.40     12.04 o 
  11   2  -8      140.26      171.06     17.50 o 
  12   2  -8       13.32       16.76      3.15 o 
  13   2  -8       15.89       22.47      3.65 o 
  14   2  -8       12.69       12.49      3.24 o 
   0   3  -8       20.69       16.92      8.04 o 
   1   3  -8       71.48       77.77      5.73 o 
   2   3  -8      335.66      374.17     24.07 o 
   3   3  -8        7.35       12.14      5.33 o 
   4   3  -8      120.12      143.57     12.71 o 
   5   3  -8       99.03       96.26      7.30 o 
   6   3  -8       58.02       80.08     15.62 o 
   7   3  -8       11.02        5.63      3.52 o 
   8   3  -8       22.85       29.63      8.98 o 
   9   3  -8       24.14       21.93      2.98 o 
  10   3  -8       35.47       42.20      8.62 o 
  11   3  -8        4.00        5.04      3.51 o 
  12   3  -8        5.83        5.96      3.17 o 
   0   4  -8      794.67      889.95     10.32 o 
   1   4  -8        9.84        9.60      4.39 o 
   2   4  -8       52.50       63.21      4.70 o 
   3   4  -8       84.62       95.44     12.83 o 
   4   4  -8       48.35       56.81      4.57 o 
   5   4  -8       21.58       23.95      4.58 o 
   6   4  -8       29.75       26.13     11.15 o 
   7   4  -8        2.74       -1.62      4.19 o 
   8   4  -8        0.29        2.12      5.87 o 
   9   4  -8        8.76       10.10      4.23 o 
  10   4  -8       14.22       10.05      4.24 o 
   0   5  -8       48.46       53.91      8.04 o 
   1   5  -8       42.72       54.95      5.70 o 
   2   5  -8        0.91        3.13      5.41 o 
   3   5  -8       20.01       23.01      5.69 o 
   4   5  -8        1.96        3.01      6.67 o 
   5   5  -8       13.85       12.26      4.49 o 
   6   5  -8        6.18       14.00      5.62 o 
   2   0  -7     6599.73     6158.53    379.38 o 
   4   0  -7     3220.02     3151.54     48.59 o 
   6   0  -7     2396.63     2860.45     72.70 o 
   8   0  -7      237.49      276.68     36.38 o 
  10   0  -7      361.15      352.94     59.87 o 
  12   0  -7       48.85       59.51     10.57 o 
  14   0  -7       92.06       89.27     11.40 o 
   1   1  -7    13018.86    12094.14    477.79 o 
   2   1  -7     6642.55     7302.38    137.92 o 
   3   1  -7     1172.23     1136.11     84.68 o 
   4   1  -7      563.13      514.97     28.01 o 
   5   1  -7      383.76      342.27     34.33 o 
   6   1  -7      471.04      472.31     35.21 o 
   7   1  -7      151.06      150.67      7.68 o 
   8   1  -7       81.63       82.61      3.43 o 
   9   1  -7       56.61       68.49      2.97 o 
  10   1  -7      418.16      475.79     15.80 o 
  11   1  -7      202.41      215.08     11.83 o 
  12   1  -7       22.38       26.86      3.22 o 
  13   1  -7       32.68       41.36      3.72 o 
  14   1  -7       11.08        7.59      2.49 o 
  15   1  -7        2.02        4.85      3.05 o 
   1   2  -7      100.12       95.11      4.77 o 
   2   2  -7      223.77      268.28      5.08 o 
   3   2  -7      609.25      646.69      6.26 o 
   4   2  -7     2521.11     2625.60    148.56 o 
   5   2  -7      230.87      233.07     15.95 o 
   6   2  -7      523.15      540.33     15.74 o 
   7   2  -7       30.50       28.18      3.74 o 
   8   2  -7      641.67      787.76     48.53 o 
   9   2  -7      111.97      133.71     18.97 o 
  10   2  -7       70.74       98.53     17.42 o 
  11   2  -7        6.21        2.57      2.73 o 
  12   2  -7       46.17       70.03      9.66 o 
  13   2  -7        0.97        1.75      2.73 o 
  14   2  -7       18.82       28.47      3.15 o 
   1   3  -7       77.74       93.13      4.32 o 
   2   3  -7      234.83      280.51      6.48 o 
   3   3  -7      156.66      149.65     17.41 o 
   4   3  -7      175.67      176.29     17.90 o 
   5   3  -7        7.11        7.82      5.03 o 
   6   3  -7       28.05       29.10      4.64 o 
   7   3  -7      234.26      234.56     19.84 o 
   8   3  -7      256.56      243.83     18.81 o 
   9   3  -7      348.11      400.34     48.74 o 
  10   3  -7        9.23       11.25      3.25 o 
  11   3  -7        1.51        6.04      3.22 o 
  12   3  -7       18.89       17.74      3.54 o 
   1   4  -7       10.36        9.24      5.50 o 
   2   4  -7       27.67       31.73      5.37 o 
   3   4  -7      108.57      134.32     11.56 o 
   4   4  -7       23.88       26.48      9.06 o 
   5   4  -7       11.35        6.41      5.14 o 
   6   4  -7       86.32      105.83     22.76 o 
   7   4  -7       53.64       55.22     13.91 o 
   8   4  -7       43.34       48.28     10.53 o 
   9   4  -7        9.12        7.13      3.60 o 
  10   4  -7        4.30        3.19      3.09 o 
   1   5  -7       37.17       46.48      5.66 o 
   2   5  -7       22.77       28.78      5.60 o 
   3   5  -7       36.66       33.05      4.80 o 
   4   5  -7       46.29       38.65     13.21 o 
   5   5  -7       17.06       23.97      8.26 o 
   6   5  -7       11.15       16.73      5.58 o 
   0   0  -6     5533.24     4528.83     32.98 o 
   2   0  -6    28671.13    28177.44   1631.52 o 
   4   0  -6     3707.30     3765.07    313.47 o 
   6   0  -6      413.19      445.97     45.24 o 
   8   0  -6      371.60      423.78     36.16 o 
  10   0  -6       90.84       97.98     11.83 o 
  12   0  -6       30.22       40.82      4.55 o 
  14   0  -6       37.67       44.77      4.19 o 
   0   1  -6    14921.32    14955.62   1038.38 o 
   1   1  -6     4814.12     4629.96     83.90 o 
   2   1  -6     1362.39     1361.87     86.75 o 
   3   1  -6       49.50       52.21      4.34 o 
   4   1  -6      941.63      924.33     73.13 o 
   5   1  -6      991.75      978.45     40.85 o 
   6   1  -6      375.84      416.97     32.40 o 
   7   1  -6      430.49      469.54     29.54 o 
   8   1  -6      391.58      428.48     23.12 o 
   9   1  -6      154.59      160.17      8.31 o 
  10   1  -6       56.88       61.12      6.28 o 
  11   1  -6      287.98      367.38     16.95 o 
  12   1  -6       80.36       82.15      5.95 o 
  13   1  -6       75.29       88.17      6.24 o 
  14   1  -6        0.34        0.93      2.78 o 
  15   1  -6       11.50       13.23      3.13 o 
   0   2  -6     1254.29     1267.37     11.94 o 
   1   2  -6      217.66      225.73      6.39 o 
   2   2  -6        4.30        7.43      4.55 o 
   3   2  -6      168.23      199.18      7.80 o 
   4   2  -6      719.36      801.22     87.05 o 
   5   2  -6       82.19       80.20      5.97 o 
   6   2  -6      123.73      148.26     10.89 o 
   7   2  -6       23.71       30.36      3.53 o 
   8   2  -6      470.45      508.12     46.70 o 
   9   2  -6      138.40      144.94      9.27 o 
  10   2  -6      145.03      178.14     17.88 o 
  11   2  -6        6.05        3.79      3.06 o 
  12   2  -6       47.43       61.80      9.32 o 
  13   2  -6        5.31        8.82      2.90 o 
  14   2  -6        0.61       -0.89      3.00 o 
   0   3  -6       70.63       85.64      7.60 o 
   1   3  -6      127.66      168.22      6.13 o 
   2   3  -6       54.82       59.91      5.65 o 
   3   3  -6      613.66      600.43      6.42 o 
   4   3  -6        4.09        0.67      3.74 o 
   5   3  -6      117.61      129.80     14.31 o 
   6   3  -6       63.16       88.69     15.98 o 
   7   3  -6      251.85      252.55      4.85 o 
   8   3  -6       15.40       22.56      4.71 o 
   9   3  -6      118.59      124.45      4.54 o 
  10   3  -6       40.66       44.36      3.43 o 
  11   3  -6       12.99       10.20      3.70 o 
  12   3  -6       12.63       12.89      2.83 o 
  13   3  -6       31.16       21.43      6.59 o 
   0   4  -6      166.58      176.75      8.36 o 
   1   4  -6      100.94      126.65     11.16 o 
   2   4  -6       46.30       50.31      5.48 o 
   3   4  -6      186.59      212.63     25.26 o 
   4   4  -6      197.20      234.30     20.29 o 
   5   4  -6       63.44       68.33      5.95 o 
   6   4  -6       53.56       70.20     11.52 o 
   7   4  -6       33.76       41.56      5.93 o 
   8   4  -6        4.95        5.78      3.35 o 
   9   4  -6        2.31        4.68      3.06 o 
  10   4  -6       14.14       14.52      3.61 o 
   0   5  -6       76.43       66.90      6.19 o 
   1   5  -6       56.11       56.88      4.88 o 
   2   5  -6       20.08       15.12      5.68 o 
   3   5  -6        3.87        2.53      4.40 o 
   4   5  -6       16.67       17.02      5.56 o 
   5   5  -6        4.05        8.66      7.03 o 
   6   5  -6        5.57        5.65      4.38 o 
   2   0  -5    27869.83    30240.50   1134.73 o 
   4   0  -5     4862.83     4640.74    279.83 o 
   6   0  -5      252.73      222.78      8.09 o 
   8   0  -5     1479.84     1480.84    171.30 o 
  10   0  -5      617.45      801.88     82.21 o 
  12   0  -5      416.22      552.02     72.87 o 
  14   0  -5       16.85       37.53      9.40 o 
   1   1  -5     2188.83     2203.58     27.58 o 
   2   1  -5     2646.12     2684.28     40.04 o 
   3   1  -5     3433.71     3154.04    212.13 o 
   4   1  -5     3258.49     3031.31    163.15 o 
   5   1  -5     1342.70     1245.85     77.92 o 
   6   1  -5      925.63      877.28     75.99 o 
   7   1  -5      518.21      508.85     37.88 o 
   8   1  -5       52.06       54.73      2.50 o 
   9   1  -5      431.80      483.28     30.71 o 
  10   1  -5       24.58       32.20      2.66 o 
  11   1  -5        7.40        8.95      2.31 o 
  12   1  -5       22.30       25.01      2.68 o 
  13   1  -5        4.46        6.30      2.27 o 
  14   1  -5       10.35       11.16      3.10 o 
  15   1  -5       12.05        7.79      2.64 o 
   1   2  -5      381.16      368.03      6.33 o 
   2   2  -5       80.71       76.04      4.35 o 
   3   2  -5     1514.13     1522.37    150.72 o 
   4   2  -5      340.36      345.33     11.81 o 
   5   2  -5      387.24      407.84     12.87 o 
   6   2  -5        1.31        5.48      3.41 o 
   7   2  -5      153.20      193.13     11.52 o 
   8   2  -5      251.30      248.70      9.98 o 
   9   2  -5       96.96       96.02      6.87 o 
  10   2  -5      220.36      251.79     39.87 o 
  11   2  -5       52.91       61.66      6.36 o 
  12   2  -5       35.76       38.72      5.08 o 
  13   2  -5        3.81        5.63      2.89 o 
  14   2  -5       14.04       17.18      3.71 o 
   1   3  -5      979.08     1089.42      8.55 o 
   2   3  -5      247.92      261.98     13.50 o 
   3   3  -5      378.45      373.37     16.51 o 
   4   3  -5      197.63      217.70      9.90 o 
   5   3  -5       86.91       89.61     10.32 o 
   6   3  -5       70.44       75.74      4.79 o 
   7   3  -5       66.15       83.87      9.14 o 
   8   3  -5       29.15       30.63      3.06 o 
   9   3  -5      130.43      149.39      4.87 o 
  10   3  -5       64.34       68.18      7.27 o 
  11   3  -5       37.06       43.27      4.89 o 
  12   3  -5        0.57        1.32      4.05 o 
  13   3  -5        3.53        5.58      3.27 o 
   1   4  -5      122.66      149.79      6.25 o 
   2   4  -5      121.71      137.68      6.04 o 
   3   4  -5       26.46       30.53      4.01 o 
   4   4  -5       61.55       60.34      4.31 o 
   5   4  -5        9.18       12.60      4.40 o 
   6   4  -5      292.32      335.01     33.71 o 
   7   4  -5       16.88       16.28      3.32 o 
   8   4  -5       68.03       86.16     10.62 o 
   9   4  -5       26.78       29.04      5.21 o 
  10   4  -5       11.87       11.54      4.85 o 
   1   5  -5       95.48      115.95      9.05 o 
   2   5  -5       21.61       26.57      5.51 o 
   3   5  -5       14.36        8.76      5.59 o 
   4   5  -5       12.58        9.96      5.42 o 
   5   5  -5        8.01       10.24      8.04 o 
   6   5  -5        0.33        0.16      4.54 o 
   0   0  -4     1181.98     1298.55     22.91 o 
   2   0  -4     2714.85     2470.27     16.86 o 
   4   0  -4     1061.81      997.94     29.29 o 
   6   0  -4     7439.69     7113.48    101.11 o 
   8   0  -4      736.10      859.44      7.28 o 
  10   0  -4       13.21       12.93      4.56 o 
  12   0  -4      168.19      184.62     15.59 o 
  14   0  -4       16.59       13.91      4.15 o 
   0   1  -4    41054.45    54455.80    108.14 o 
   1   1  -4    16600.79    15315.67   1029.97 o 
   2   1  -4     3765.54     3554.88     80.62 o 
   3   1  -4      968.57      934.49     10.50 o 
   4   1  -4      421.19      413.91      6.56 o 
   5   1  -4       20.82       24.11      3.24 o 
   6   1  -4      187.53      232.59     12.57 o 
   7   1  -4      484.13      515.54     26.20 o 
   8   1  -4       66.38       62.47      5.03 o 
   9   1  -4      610.29      637.01     37.98 o 
  10   1  -4      160.78      199.41     13.44 o 
  11   1  -4      630.92      816.59      7.10 o 
  12   1  -4      210.50      249.98     22.82 o 
  13   1  -4        3.39        2.86      2.91 o 
  14   1  -4        3.85       10.09      3.14 o 
  15   1  -4       28.60       36.79      4.70 o 
   0   2  -4      253.10      219.92      9.54 o 
   1   2  -4       62.02       74.28      4.77 o 
   2   2  -4      544.20      515.56      6.60 o 
   3   2  -4       86.45       90.67      6.79 o 
   4   2  -4     2074.22     1975.30    138.71 o 
   5   2  -4       74.01       80.34      3.89 o 
   6   2  -4      232.43      238.02     16.90 o 
   7   2  -4      238.03      262.58     10.66 o 
   8   2  -4       71.56       77.17      7.25 o 
   9   2  -4       10.13       12.75      3.54 o 
  10   2  -4      166.07      173.41     14.29 o 
  11   2  -4       22.34       19.50      3.11 o 
  12   2  -4        1.98        2.44      3.11 o 
  13   2  -4        3.33        9.60      3.51 o 
  14   2  -4       16.60       19.19      3.73 o 
   0   3  -4      562.64      585.40     10.15 o 
   1   3  -4      115.12      124.40      4.26 o 
   2   3  -4      229.49      237.14     10.51 o 
   3   3  -4       82.03       85.59      3.99 o 
   4   3  -4        3.49        1.10      4.15 o 
   5   3  -4       68.81       75.36      5.16 o 
   6   3  -4       93.60      109.32      6.62 o 
   7   3  -4      210.50      241.56     12.06 o 
   8   3  -4       37.73       44.29      4.56 o 
   9   3  -4      113.55      113.62     14.77 o 
  10   3  -4       81.44       90.74     12.38 o 
  11   3  -4      150.25      148.16     13.99 o 
  12   3  -4       56.04       65.03     12.45 o 
  13   3  -4        9.67       16.49      7.59 o 
   0   4  -4       34.76       35.66      7.80 o 
   1   4  -4       16.44       11.86      9.93 o 
   2   4  -4      182.07      190.71      6.04 o 
   3   4  -4       37.55       40.79      4.31 o 
   4   4  -4      135.74      158.40     10.26 o 
   5   4  -4       69.13       76.10      8.37 o 
   6   4  -4       43.02       46.22      4.03 o 
   7   4  -4       37.36       42.00      3.50 o 
   8   4  -4        5.23        8.62      3.70 o 
   9   4  -4       14.85       14.38      3.45 o 
  10   4  -4       16.38       13.49      3.60 o 
   0   5  -4      125.94      151.75      8.81 o 
   1   5  -4       30.42       39.61      5.70 o 
   2   5  -4       82.83       89.86      8.22 o 
   3   5  -4        3.65        1.98      5.49 o 
   4   5  -4       21.31       19.05      6.69 o 
   5   5  -4       30.55       22.11      4.03 o 
   6   5  -4        2.52        4.93      3.96 o 
   2   0  -3    10324.02    11929.58    316.38 o 
   4   0  -3      577.85      577.35     51.34 o 
   6   0  -3     1246.20     1258.84    120.48 o 
   8   0  -3       72.15       76.01      4.59 o 
  10   0  -3      256.26      282.32     35.32 o 
  12   0  -3       73.43       83.68      4.86 o 
  14   0  -3       89.96       88.63     16.29 o 
   1   1  -3      417.14      370.62     14.57 o 
   2   1  -3     2081.61     2056.71     34.54 o 
   3   1  -3     3006.48     2637.47    115.88 o 
   4   1  -3      853.47      835.29     39.66 o 
   5   1  -3      681.13      629.61     10.87 o 
   6   1  -3      648.35      684.07     26.27 o 
   7   1  -3      944.32      927.24     25.50 o 
   8   1  -3      379.29      457.60     20.08 o 
   9   1  -3      150.53      155.94      3.68 o 
  10   1  -3        7.56        6.24      2.36 o 
  11   1  -3      146.70      175.62     17.99 o 
  12   1  -3       35.36       38.95      3.10 o 
  13   1  -3       23.09       25.50      2.83 o 
  14   1  -3        5.15        4.97      2.65 o 
  15   1  -3       29.62       29.22      3.46 o 
   1   2  -3      601.28      582.53     10.28 o 
   2   2  -3      382.73      402.35      6.31 o 
   3   2  -3     1370.78     1394.72     33.39 o 
   4   2  -3      253.74      269.96      5.16 o 
   5   2  -3      233.04      265.65     11.24 o 
   6   2  -3      531.01      559.43     21.26 o 
   7   2  -3      132.66      147.72      3.15 o 
   8   2  -3      658.38      703.06     71.31 o 
   9   2  -3      706.49      852.98     77.24 o 
  10   2  -3     1029.39     1048.25     74.48 o 
  11   2  -3      118.81      137.53      7.23 o 
  12   2  -3       71.96       82.34      5.01 o 
  13   2  -3        8.41        9.19      2.97 o 
  14   2  -3       19.84       16.14      3.36 o 
   1   3  -3      399.41      434.65     18.16 o 
   2   3  -3      152.41      154.51      5.02 o 
   3   3  -3      418.48      489.53      8.85 o 
   4   3  -3       81.01       93.28      4.79 o 
   5   3  -3      237.15      233.80     20.14 o 
   6   3  -3      268.48      294.05     32.78 o 
   7   3  -3      123.20      126.98     16.38 o 
   8   3  -3       36.33       39.45      4.23 o 
   9   3  -3       59.07       65.21      7.86 o 
  10   3  -3       11.96       11.00      3.06 o 
  11   3  -3       15.21       16.59      3.28 o 
  12   3  -3        4.13        6.51      3.17 o 
  13   3  -3        2.03        3.46      3.71 o 
   1   4  -3       61.21       70.58      8.14 o 
   2   4  -3       43.57       56.18      4.43 o 
   3   4  -3       89.96      110.39      4.32 o 
   4   4  -3      260.70      282.13     10.61 o 
   5   4  -3       14.80       17.78      4.37 o 
   6   4  -3       42.31       44.94      4.29 o 
   7   4  -3       31.91       30.82      3.53 o 
   8   4  -3       32.58       30.46      3.08 o 
   9   4  -3       14.41       10.94      3.50 o 
  10   4  -3        9.94        9.08      3.45 o 
   1   5  -3        9.56       16.34      5.58 o 
   2   5  -3       67.43       70.92      7.84 o 
   3   5  -3       48.15       54.19      4.44 o 
   4   5  -3        2.32        0.34      3.75 o 
   5   5  -3       10.49        8.89      3.89 o 
   6   5  -3        0.31        0.62      3.94 o 
   0   0  -2     5351.01     4483.88     60.21 o 
   2   0  -2      139.03      127.08      9.60 o 
   4   0  -2     1212.34      990.52    191.46 o 
   6   0  -2     1334.05     1495.92     37.92 o 
   8   0  -2     2088.98     2277.12    508.39 o 
  10   0  -2      227.22      273.09     37.59 o 
  12   0  -2        3.01        4.00      3.72 o 
  14   0  -2        4.61        6.15      3.94 o 
   0   1  -2     3529.65     3466.29     22.21 o 
   1   1  -2      790.53      786.77     11.65 o 
   2   1  -2     4020.40     4107.79     53.40 o 
   3   1  -2      599.82      532.17     16.48 o 
   4   1  -2      705.02      652.51     22.02 o 
   5   1  -2      570.87      497.82     17.85 o 
   6   1  -2      988.12     1015.29     47.52 o 
   7   1  -2     1169.71     1170.79     50.22 o 
   8   1  -2      398.78      466.29     34.14 o 
   9   1  -2      262.96      256.98     12.88 o 
  10   1  -2      334.65      366.69     28.97 o 
  11   1  -2      467.23      546.44     40.28 o 
  12   1  -2       93.54       87.44      3.04 o 
  13   1  -2       18.53       19.98      3.11 o 
  14   1  -2       10.93       11.92      2.72 o 
  15   1  -2       49.14       46.66      4.45 o 
   0   2  -2     4689.37     4790.51     35.65 o 
   1   2  -2     1047.32     1020.52     12.25 o 
   2   2  -2     1599.71     1557.57     37.74 o 
   3   2  -2     1452.99     1447.28     62.21 o 
   4   2  -2     1785.56     1776.92     18.46 o 
   5   2  -2      955.29      984.28     45.37 o 
   6   2  -2       95.29       86.10      3.45 o 
   7   2  -2       28.58       33.67      3.20 o 
   8   2  -2       19.69       18.63      2.60 o 
   9   2  -2       61.50       68.82      8.38 o 
  10   2  -2       93.96      117.01     17.52 o 
  11   2  -2       68.34       79.36      4.58 o 
  12   2  -2       94.54      108.67     15.05 o 
  13   2  -2       30.97       31.09      3.32 o 
  14   2  -2        6.50        5.96      2.97 o 
   0   3  -2      414.10      448.71      6.15 o 
   1   3  -2      263.19      291.28      4.39 o 
   2   3  -2      203.38      220.18      4.99 o 
   3   3  -2       59.36       71.84      4.63 o 
   4   3  -2      484.41      530.50     21.78 o 
   5   3  -2      100.36      105.89     10.54 o 
   6   3  -2       18.57       22.10      3.24 o 
   7   3  -2      185.98      228.12     14.45 o 
   8   3  -2       74.19       72.04      5.61 o 
   9   3  -2       72.50       68.93      3.55 o 
  10   3  -2        3.20        4.33      3.50 o 
  11   3  -2       61.61       58.03      5.95 o 
  12   3  -2       12.58       17.56      3.27 o 
  13   3  -2       27.45       28.30      5.35 o 
   0   4  -2       74.94       91.56     14.33 o 
   1   4  -2      126.66      135.86      4.20 o 
   2   4  -2      169.44      202.49      4.60 o 
   3   4  -2       31.57       42.16      4.65 o 
   4   4  -2       38.55       39.41      4.38 o 
   5   4  -2        1.00        6.57      4.30 o 
   6   4  -2       32.54       35.22      3.33 o 
   7   4  -2        2.56        3.71      3.26 o 
   8   4  -2       27.41       32.53      3.70 o 
   9   4  -2       16.18       17.03      3.37 o 
  10   4  -2        4.85        4.81      3.33 o 
   0   5  -2       26.23       27.05      7.80 o 
   1   5  -2        6.08        5.29      5.57 o 
   2   5  -2       25.31       30.82      4.44 o 
   3   5  -2       85.48       84.59      4.45 o 
   4   5  -2       40.85       39.04      4.69 o 
   5   5  -2       19.08       21.69      3.89 o 
   6   5  -2       13.87       15.10      3.45 o 
   7   5  -2       17.04       11.30      9.73 o 
   2   0  -1     2777.18     2489.80    323.72 o 
   4   0  -1     5757.24     5940.76     23.50 o 
   6   0  -1     3240.26     2816.34    439.18 o 
   8   0  -1      377.31      385.26     54.72 o 
  10   0  -1      309.88      393.62     12.49 o 
  12   0  -1      316.93      429.47     13.08 o 
  14   0  -1       48.63       63.19      7.24 o 
   1   1  -1    11853.06    12211.04    231.93 o 
   2   1  -1     1141.96     1161.56     27.52 o 
   3   1  -1      650.82      548.34     22.14 o 
   4   1  -1      265.54      267.38      7.14 o 
   5   1  -1       51.84       48.75      2.87 o 
   6   1  -1      418.05      423.38     24.82 o 
   7   1  -1       97.64       87.94      4.28 o 
   8   1  -1      705.86      736.99     40.88 o 
   9   1  -1      144.22      148.79      7.18 o 
  10   1  -1       74.67       93.20      5.17 o 
  11   1  -1      113.62      124.23     14.03 o 
  12   1  -1       51.35       63.69      3.52 o 
  13   1  -1       36.19       36.17      3.07 o 
  14   1  -1        3.61        3.29      3.01 o 
  15   1  -1       18.15       17.12      3.37 o 
   1   2  -1      884.83      876.81     15.57 o 
   2   2  -1      634.01      615.95     32.49 o 
   3   2  -1        2.22        8.69      3.60 o 
   4   2  -1      882.73      886.35     15.70 o 
   5   2  -1        1.85        5.51      2.64 o 
   6   2  -1      360.86      379.34     21.53 o 
   7   2  -1      113.73      113.00      5.54 o 
   8   2  -1      632.60      640.20     16.85 o 
   9   2  -1       27.40       26.72      3.25 o 
  10   2  -1       42.18       44.74      3.49 o 
  11   2  -1       19.86       20.85      4.05 o 
  12   2  -1       40.04       44.32      5.49 o 
  13   2  -1        3.47        3.88      3.44 o 
  14   2  -1       30.84       28.69      3.97 o 
   1   3  -1      592.96      619.29     10.66 o 
   2   3  -1       27.27       35.38      3.68 o 
   3   3  -1     1071.27     1190.29     40.04 o 
   4   3  -1      276.48      315.92      9.36 o 
   5   3  -1       25.45       26.00      3.70 o 
   6   3  -1      252.45      265.26     12.18 o 
   7   3  -1      149.85      168.80     15.31 o 
   8   3  -1       95.11      116.74     15.47 o 
   9   3  -1       74.50       72.64      8.60 o 
  10   3  -1       82.30       83.17      8.60 o 
  11   3  -1       82.96       84.00      8.99 o 
  12   3  -1        8.74       11.17      3.57 o 
  13   3  -1        8.22        7.27      3.33 o 
   1   4  -1      154.84      178.20      4.21 o 
   2   4  -1       26.32       27.94      3.81 o 
   3   4  -1        4.98        4.98      3.28 o 
   4   4  -1      141.24      149.41      6.91 o 
   5   4  -1       50.79       51.74      3.61 o 
   6   4  -1        1.53        4.78      3.56 o 
   7   4  -1        2.04        7.05      3.61 o 
   8   4  -1       78.50       76.92      3.82 o 
   9   4  -1       26.15       27.13      6.97 o 
  10   4  -1        4.75        6.06      3.44 o 
  11   4  -1       41.77       38.57     15.15 o 
   1   5  -1       39.54       42.87      4.52 o 
   2   5  -1       40.73       47.35      4.10 o 
   3   5  -1       89.48       95.80      5.63 o 
   4   5  -1       14.67       17.28      3.97 o 
   5   5  -1       10.20        7.52      3.42 o 
   6   5  -1       18.33       16.22      3.51 o 
   7   5  -1        2.72        0.39      3.53 o 
   2   0   0     2251.61     2334.56     18.74 o 
   4   0   0     1619.51     1094.85    102.90 o 
   6   0   0       65.51       54.55      4.79 o 
   8   0   0      161.53      130.80     10.16 o 
  10   0   0        1.17       -0.88      4.26 o 
  12   0   0       53.54       56.19      4.05 o 
  14   0   0        0.24        6.35      6.67 o 
   0   1   0      930.80      882.88     12.00 o 
   1   1   0        0.24       18.58      5.15 o 
   2   1   0      485.06      431.13      8.18 o 
   3   1   0     1292.46     1169.89     17.32 o 
   4   1   0     1998.03     1951.95     89.69 o 
   5   1   0      613.00      532.85     47.26 o 
   6   1   0      415.95      420.69     19.36 o 
   7   1   0      363.98      337.48     16.52 o 
   8   1   0       10.69       11.46      3.06 o 
   9   1   0      148.51      149.98      9.74 o 
  10   1   0        1.25        5.16      2.44 o 
  11   1   0      120.90       99.76     10.99 o 
  12   1   0       16.20       22.04      3.32 o 
  13   1   0       14.11       15.20      3.01 o 
  14   1   0        8.98        9.65      3.06 o 
  15   1   0      108.94       98.41      4.15 o 
   0   2   0       17.85       23.19      5.43 o 
   1   2   0      399.45      380.51      5.05 o 
   2   2   0      562.15      579.59      5.33 o 
   3   2   0       94.94       94.75      4.68 o 
   4   2   0      647.84      622.44     12.23 o 
   5   2   0       50.80       55.42      2.85 o 
   6   2   0       18.24       21.50      2.59 o 
   7   2   0      513.80      542.73     35.49 o 
   8   2   0       18.86       25.38      2.62 o 
   9   2   0        6.30        8.32      3.36 o 
  10   2   0      286.37      332.28     46.83 o 
  11   2   0      184.53      184.28     20.70 o 
  12   2   0      214.34      240.96     23.28 o 
  13   2   0        8.32       11.61      3.09 o 
  14   2   0        2.78       -0.90      3.65 o 
   0   3   0       80.04       93.13      5.28 o 
   1   3   0      105.66      113.68      3.98 o 
   2   3   0      505.66      559.68     12.23 o 
   3   3   0       19.95       15.52      4.58 o 
   4   3   0       50.74       55.79      4.54 o 
   5   3   0      409.45      405.60     11.99 o 
   6   3   0        2.27        2.19      3.02 o 
   7   3   0      357.03      379.84     14.99 o 
   8   3   0      124.48      150.99     17.03 o 
   9   3   0        0.55        1.84      3.27 o 
  10   3   0       39.46       41.34      3.22 o 
  11   3   0       27.69       37.25      7.51 o 
  12   3   0       15.55       11.01      2.99 o 
  13   3   0       24.84       27.97      3.53 o 
   0   4   0       56.68       54.88      5.07 o 
   1   4   0        4.87        8.52      3.25 o 
   2   4   0      520.58      562.68     23.48 o 
   3   4   0       57.06       59.59      4.67 o 
   4   4   0       30.99       27.61      4.66 o 
   5   4   0       57.96       59.11      3.79 o 
   6   4   0        0.07        0.41      3.00 o 
   7   4   0       53.30       48.98      3.19 o 
   8   4   0      105.30       98.13     11.33 o 
   9   4   0        4.76        4.69      3.76 o 
  10   4   0        0.97        2.69      3.83 o 
  11   4   0        1.43        3.89      5.29 o 
   0   5   0        0.95        3.96      5.13 o 
   1   5   0       45.04       54.13      4.59 o 
   2   5   0       37.93       27.73      4.45 o 
   3   5   0       18.78       21.05      4.49 o 
   4   5   0       73.33       67.18      4.11 o 
   5   5   0        2.15        8.14      3.96 o 
   6   5   0       18.01       11.96      3.86 o 
   7   5   0        3.31        5.22      4.26 o 
   2   0   1     2813.31     2816.02     50.31 o 
   4   0   1     5792.16     4582.88    124.58 o 
   6   0   1     3222.88     3371.79     53.71 o 
   8   0   1      362.45      402.11      9.70 o 
  10   0   1      320.93      388.01     26.02 o 
  12   0   1      313.45      417.82      9.05 o 
  14   0   1       47.76       48.68      5.47 o 
   1   1   1    11889.72    12384.69    134.79 o 
   2   1   1     1152.45     1151.48     24.75 o 
   3   1   1      639.94      524.69     14.86 o 
   4   1   1      278.70      251.45     20.85 o 
   5   1   1       56.98       59.30      5.53 o 
   6   1   1      407.27      398.86     24.53 o 
   7   1   1       99.74       88.09      3.39 o 
   8   1   1      719.30      797.75     42.06 o 
   9   1   1      140.99      161.32     11.54 o 
  10   1   1       75.43       89.14      3.52 o 
  11   1   1      114.96      139.24      4.32 o 
  12   1   1       51.60       71.79      9.43 o 
  13   1   1       36.08       37.93      3.64 o 
  14   1   1        3.57        1.56      2.77 o 
  15   1   1       18.09       18.32      4.43 o 
   1   2   1      873.79      828.39     23.81 o 
   2   2   1      638.10      638.65     13.27 o 
   3   2   1        2.06        7.73      3.26 o 
   4   2   1      896.85      837.59     28.14 o 
   5   2   1        1.98        3.27      2.81 o 
   6   2   1      354.81      365.39     22.14 o 
   7   2   1      113.48      121.23      6.12 o 
   8   2   1      638.86      630.90     19.92 o 
   9   2   1       27.10       25.72      2.87 o 
  10   2   1       44.66       46.09      7.03 o 
  11   2   1       19.38       18.63      2.97 o 
  12   2   1       40.54       44.10      7.07 o 
  13   2   1        3.42        3.93      3.11 o 
  14   2   1       30.12       30.04      3.14 o 
   1   3   1      580.29      556.02     25.05 o 
   2   3   1       27.61       32.26      3.33 o 
   3   3   1     1080.94     1213.62     31.62 o 
   4   3   1      277.84      295.70      4.16 o 
   5   3   1       26.31       27.78      2.83 o 
   6   3   1      255.67      266.42     13.71 o 
   7   3   1      151.77      160.59      9.25 o 
   8   3   1       93.28       93.29      3.99 o 
   9   3   1       72.90       70.68      5.29 o 
  10   3   1       83.21       82.75     10.93 o 
  11   3   1       83.75       81.75     15.61 o 
  12   3   1        8.94        9.24      3.71 o 
  13   3   1        8.25        6.39      3.32 o 
   1   4   1      151.32      175.23      4.07 o 
   2   4   1       26.30       31.34      3.81 o 
   3   4   1        5.58        6.20      4.20 o 
   4   4   1      139.33      148.73      4.09 o 
   5   4   1       50.36       45.75      3.38 o 
   6   4   1        1.83        5.30      3.01 o 
   7   4   1        1.99        4.29      3.07 o 
   8   4   1       78.46       73.56      8.68 o 
   9   4   1       26.72       25.18      3.50 o 
  10   4   1        5.17        8.12      3.11 o 
  11   4   1       41.24       24.52      8.52 o 
   1   5   1       39.25       48.89      3.91 o 
   2   5   1       40.79       43.98      4.57 o 
   3   5   1       89.86       99.96      5.42 o 
   4   5   1       14.66       12.90      3.39 o 
   5   5   1       10.41        7.24      3.37 o 
   6   5   1       18.57       13.59      3.49 o 
   7   5   1        2.79        1.28      5.35 o 
   0   0   2     5279.66     7347.58     77.15 o 
   2   0   2      148.73      163.26     10.15 o 
   4   0   2     1208.26     1155.40     10.09 o 
   6   0   2     1309.08     1050.41     34.20 o 
   8   0   2     2118.91     2744.03     24.95 o 
  10   0   2      229.64      261.68      7.88 o 
  12   0   2        2.65        5.47      4.38 o 
  14   0   2        4.54        4.62      6.71 o 
   0   1   2     3463.60     3250.49    126.20 o 
   1   1   2      797.58      773.64     13.05 o 
   2   1   2     3997.82     3997.07     64.83 o 
   3   1   2      583.43      515.55     16.21 o 
   4   1   2      703.84      678.05      7.78 o 
   5   1   2      575.60      474.46     33.06 o 
   6   1   2      986.73      978.17     57.91 o 
   7   1   2     1165.12     1043.24     62.57 o 
   8   1   2      394.19      414.16     34.41 o 
   9   1   2      265.82      228.15     27.39 o 
  10   1   2      329.92      345.91     11.37 o 
  11   1   2      470.58      458.24     35.59 o 
  12   1   2       94.92       97.22      7.45 o 
  13   1   2       16.94       17.76      3.94 o 
  14   1   2       10.83       11.32      4.96 o 
  15   1   2       48.28       44.92      9.41 o 
   0   2   2     4649.48     4547.99    129.79 o 
   1   2   2     1049.01     1037.71      6.80 o 
   2   2   2     1633.60     1579.14     33.98 o 
   3   2   2     1463.11     1369.51     52.65 o 
   4   2   2     1814.93     1712.02     22.95 o 
   5   2   2      948.66      924.87     29.67 o 
   6   2   2       93.55       82.94      3.30 o 
   7   2   2       27.35       29.69      3.07 o 
   8   2   2       18.52       17.96      3.17 o 
   9   2   2       60.54       60.26      6.25 o 
  10   2   2       93.43       96.16      9.12 o 
  11   2   2       68.58       73.73      7.26 o 
  12   2   2       93.89       83.03      9.56 o 
  13   2   2       31.15       27.50      5.11 o 
  14   2   2        6.64        7.43      3.64 o 
   0   3   2      422.51      462.50     35.11 o 
   1   3   2      261.86      273.30      6.74 o 
   2   3   2      194.95      206.77      3.82 o 
   3   3   2       59.88       71.14      6.75 o 
   4   3   2      482.05      493.84     10.86 o 
   5   3   2      102.91      100.76      4.48 o 
   6   3   2       19.04       18.40      3.20 o 
   7   3   2      183.91      205.92     10.80 o 
   8   3   2       74.31       73.50      8.15 o 
   9   3   2       74.77       73.22      8.71 o 
  10   3   2        3.28        2.54      2.88 o 
  11   3   2       61.75       53.41      4.13 o 
  12   3   2       12.32       18.17      3.03 o 
  13   3   2       27.35       18.10      3.47 o 
   0   4   2       74.77      100.06      5.57 o 
   1   4   2      127.09      136.95      4.07 o 
   2   4   2      167.13      209.25      9.65 o 
   3   4   2       31.29       36.49      2.89 o 
   4   4   2       38.68       41.89      3.74 o 
   5   4   2        1.00       -0.66      3.62 o 
   6   4   2       33.27       27.45      2.91 o 
   7   4   2        2.61        5.62      3.16 o 
   8   4   2       27.50       26.40      3.80 o 
   9   4   2       16.44       17.72      3.40 o 
  10   4   2        4.82        3.16      3.41 o 
  11   4   2       16.37       10.33      8.40 o 
   0   5   2       26.44       30.62      5.42 o 
   1   5   2        6.18        4.46      3.78 o 
   2   5   2       25.11       27.29      3.79 o 
   3   5   2       84.51       82.84      4.20 o 
   4   5   2       40.64       32.61      3.23 o 
   5   5   2       18.76       14.40      3.49 o 
   6   5   2       13.87       14.62      4.02 o 
   7   5   2       17.01       12.51      4.43 o 
   2   0   3    10299.33     9766.76   2714.12 o 
   4   0   3      563.81      523.91      9.29 o 
   6   0   3     1252.66     1107.86     11.17 o 
   8   0   3       74.82       74.30      4.99 o 
  10   0   3      259.79      234.03      6.24 o 
  12   0   3       74.27       83.86      6.92 o 
  14   0   3       87.57       99.83      7.64 o 
   1   1   3      403.66      322.87     18.09 o 
   2   1   3     2069.69     1978.25     68.49 o 
   3   1   3     3018.41     2745.65    144.95 o 
   4   1   3      828.98      779.77     69.77 o 
   5   1   3      685.31      558.56     17.55 o 
   6   1   3      653.44      647.56     11.82 o 
   7   1   3      941.71      950.69     11.23 o 
   8   1   3      374.22      460.78     13.75 o 
   9   1   3      153.02      149.63     14.35 o 
  10   1   3        7.37        4.26      2.73 o 
  11   1   3      146.72      144.41      9.14 o 
  12   1   3       35.32       38.04      4.87 o 
  13   1   3       23.20       16.50      4.04 o 
  14   1   3        5.26        3.94      3.99 o 
  15   1   3       29.57       25.37      4.60 o 
   1   2   3      613.77      589.75     21.49 o 
   2   2   3      375.37      365.20      4.19 o 
   3   2   3     1361.15     1231.88     55.39 o 
   4   2   3      248.35      226.28      9.77 o 
   5   2   3      233.46      230.14      3.97 o 
   6   2   3      532.50      490.38      7.12 o 
   7   2   3      131.84      134.59      8.87 o 
   8   2   3      659.06      728.06     62.96 o 
   9   2   3      707.85      699.99     54.64 o 
  10   2   3     1026.84     1059.54     75.74 o 
  11   2   3      117.70      131.09     16.56 o 
  12   2   3       73.45       91.14     12.35 o 
  13   2   3        8.57        3.11      3.06 o 
  14   2   3       18.88       14.43      3.37 o 
   1   3   3      400.63      447.78      4.85 o 
   2   3   3      150.98      145.60      5.78 o 
   3   3   3      423.96      464.27     18.52 o 
   4   3   3       81.72       79.86      3.90 o 
   5   3   3      234.59      210.88      9.60 o 
   6   3   3      263.37      255.64      9.17 o 
   7   3   3      124.67      113.54      9.22 o 
   8   3   3       36.07       40.51      3.56 o 
   9   3   3       57.20       45.66      3.01 o 
  10   3   3       12.09       14.47      3.51 o 
  11   3   3       15.88       15.96      3.25 o 
  12   3   3        3.94        3.60      3.68 o 
  13   3   3        2.06        0.55      3.27 o 
   1   4   3       61.46       57.79      3.56 o 
   2   4   3       43.77       49.82      3.07 o 
   3   4   3       90.06       93.41      4.03 o 
   4   4   3      259.49      229.68     10.20 o 
   5   4   3       14.94       11.13      3.10 o 
   6   4   3       42.46       41.17      3.80 o 
   7   4   3       31.95       28.22      3.82 o 
   8   4   3       32.64       26.65      3.30 o 
   9   4   3       14.80       12.74      3.85 o 
  10   4   3       10.27        6.41      3.26 o 
   1   5   3        9.78       10.28      3.34 o 
   2   5   3       67.36       80.58      6.16 o 
   3   5   3       46.84       43.82      5.24 o 
   4   5   3        2.28        5.68      3.22 o 
   5   5   3       10.90       11.33      3.50 o 
   6   5   3        0.32        6.53      3.95 o 
   0   0   4     1257.80      912.19     19.07 o 
   2   0   4     2671.15     2473.47    128.35 o 
   4   0   4     1047.66      904.58     11.63 o 
   6   0   4     7410.93     6821.61     25.58 o 
   8   0   4      742.56      776.84     10.57 o 
  10   0   4       13.52       12.50      4.26 o 
  12   0   4      166.75      139.26      7.72 o 
  14   0   4       16.85       11.78      5.10 o 
   0   1   4    41035.29    52989.05   3188.55 o 
   1   1   4    16602.79    16585.34    883.59 o 
   2   1   4     3818.42     3460.06     95.26 o 
   3   1   4      974.94      913.35     36.36 o 
   4   1   4      426.76      401.29     23.97 o 
   5   1   4       19.32       24.69      3.89 o 
   6   1   4      187.60      242.31      6.82 o 
   7   1   4      489.88      481.29      5.42 o 
   8   1   4       66.54       60.28      3.24 o 
   9   1   4      610.59      590.92     22.62 o 
  10   1   4      163.59      179.37     17.44 o 
  11   1   4      629.42      667.97    113.72 o 
  12   1   4      210.89      220.22     43.68 o 
  13   1   4        3.88        9.70      4.59 o 
  14   1   4        3.97        4.68      3.92 o 
  15   1   4       28.26       21.76      4.47 o 
   0   2   4      260.21      231.97     10.33 o 
   1   2   4       61.27       66.72      3.19 o 
   2   2   4      544.34      506.74     10.99 o 
   3   2   4       83.24       81.01      3.10 o 
   4   2   4     2069.86     2127.25     59.50 o 
   5   2   4       71.62       67.29      6.71 o 
   6   2   4      233.52      213.02     11.34 o 
   7   2   4      238.32      221.96      5.01 o 
   8   2   4       72.65       62.75      3.51 o 
   9   2   4        9.76       10.47      2.64 o 
  10   2   4      166.22      179.16     13.77 o 
  11   2   4       22.30       20.35      2.97 o 
  12   2   4        1.96        5.35      2.57 o 
  13   2   4        3.37        3.35      3.05 o 
  14   2   4       16.51        8.96      3.39 o 
   0   3   4      570.03      550.11      7.39 o 
   1   3   4      113.94      114.92      4.80 o 
   2   3   4      229.67      225.15      9.24 o 
   3   3   4       78.23       82.32      3.07 o 
   4   3   4        3.11        2.91      2.70 o 
   5   3   4       67.52       65.97      4.34 o 
   6   3   4       93.01       94.39      3.46 o 
   7   3   4      211.06      211.05     13.65 o 
   8   3   4       38.21       31.57      3.75 o 
   9   3   4      116.07      109.65     13.96 o 
  10   3   4       80.81       65.43      3.71 o 
  11   3   4      150.66      127.87     16.63 o 
  12   3   4       56.43       44.43      3.55 o 
  13   3   4        9.15        7.82      3.04 o 
   0   4   4       35.95       37.01      4.39 o 
   1   4   4       16.71       18.59      3.01 o 
   2   4   4      181.61      182.86     12.21 o 
   3   4   4       39.12       39.11      2.96 o 
   4   4   4      134.64      137.04      9.89 o 
   5   4   4       67.78       56.60      3.31 o 
   6   4   4       43.69       43.54      3.39 o 
   7   4   4       38.52       30.81      3.73 o 
   8   4   4        5.54        7.11      2.99 o 
   9   4   4       14.51       10.93      3.44 o 
  10   4   4       16.56       15.39      3.94 o 
   0   5   4      126.96      143.59      4.96 o 
   1   5   4       30.25       31.12      3.45 o 
   2   5   4       82.11       78.34      7.27 o 
   3   5   4        3.42        4.71      2.89 o 
   4   5   4       21.75       15.27      3.82 o 
   5   5   4       31.32       22.30      4.03 o 
   6   5   4        2.45        1.79      3.95 o 
   2   0   5    27736.89    25175.22   7088.29 o 
   4   0   5     4930.06     3683.03     20.73 o 
   6   0   5      257.22      227.99      7.57 o 
   8   0   5     1506.98     1610.20     13.27 o 
  10   0   5      617.70      868.02     10.31 o 
  12   0   5      415.07      530.92      9.54 o 
  14   0   5       17.73       28.86      6.87 o 
   1   1   5     2224.14     1869.94     80.25 o 
   2   1   5     2657.12     2403.38    104.44 o 
   3   1   5     3396.87     3355.32     72.18 o 
   4   1   5     3291.59     2729.60    167.39 o 
   5   1   5     1358.45     1166.10    161.07 o 
   6   1   5      912.05      851.51     95.02 o 
   7   1   5      511.34      397.23     32.00 o 
   8   1   5       55.84       54.03      4.02 o 
   9   1   5      432.92      392.23     19.99 o 
  10   1   5       25.30       31.36      4.57 o 
  11   1   5        7.60       11.30      4.59 o 
  12   1   5       22.04       18.91      3.84 o 
  13   1   5        4.40        3.89      3.93 o 
  14   1   5       10.35       10.90      4.93 o 
  15   1   5       12.05       11.04      5.28 o 
   1   2   5      381.74      327.38     14.11 o 
   2   2   5       82.02       76.13      3.49 o 
   3   2   5     1515.25     1446.04     40.01 o 
   4   2   5      344.29      343.92     15.63 o 
   5   2   5      385.69      399.61     23.10 o 
   6   2   5        1.24        6.38      3.50 o 
   7   2   5      155.88      151.65      7.67 o 
   8   2   5      249.71      217.01     11.25 o 
   9   2   5       95.42       90.99      5.90 o 
  10   2   5      220.27      215.62     24.98 o 
  11   2   5       53.29       50.63      4.11 o 
  12   2   5       35.36       36.30      4.09 o 
  13   2   5        3.86        6.11      3.97 o 
  14   2   5       13.88       16.82      7.18 o 
   1   3   5      973.86     1000.61     23.77 o 
   2   3   5      250.38      241.32     12.11 o 
   3   3   5      374.24      351.21     11.63 o 
   4   3   5      195.11      191.88      6.50 o 
   5   3   5       86.15       87.88      6.84 o 
   6   3   5       70.11       68.57      5.78 o 
   7   3   5       65.15       63.47      3.51 o 
   8   3   5       28.47       20.76      3.59 o 
   9   3   5      130.48      124.14      9.73 o 
  10   3   5       64.57       58.51      5.27 o 
  11   3   5       37.01       30.20      3.16 o 
  12   3   5        0.57        2.89      3.29 o 
  13   3   5        3.46        6.47      4.29 o 
   1   4   5      124.90      129.65      5.63 o 
   2   4   5      123.05      116.93      8.62 o 
   3   4   5       27.06       30.41      3.24 o 
   4   4   5       60.01       48.52      2.79 o 
   5   4   5        9.32       10.40      2.89 o 
   6   4   5      296.50      295.28     22.76 o 
   7   4   5       16.92       14.98      3.46 o 
   8   4   5       67.01       56.91      4.76 o 
   9   4   5       26.84       19.57      3.44 o 
  10   4   5       12.06       10.21      3.16 o 
   1   5   5       95.13       93.90      3.24 o 
   2   5   5       21.61       23.85      2.93 o 
   3   5   5       14.28       16.20      3.07 o 
   4   5   5       12.51       12.86      3.87 o 
   5   5   5        7.93        5.11      4.02 o 
   6   5   5        0.34        0.66      3.59 o 
   0   0   6     5381.74     5766.90     38.34 o 
   2   0   6    28678.40    28945.92   2786.46 o 
   4   0   6     3646.30     3774.74     21.54 o 
   6   0   6      397.22      467.43      8.90 o 
   8   0   6      379.76      464.12      8.70 o 
  10   0   6       88.27       78.52      6.71 o 
  12   0   6       30.16       22.99      6.55 o 
  14   0   6       37.91       31.35      7.32 o 
   0   1   6    14783.08    13434.52     92.04 o 
   1   1   6     4805.44     4519.31    183.59 o 
   2   1   6     1407.34     1401.08     99.19 o 
   3   1   6       49.78       51.00      4.17 o 
   4   1   6      961.36      849.68     78.78 o 
   5   1   6      986.17      874.70     62.45 o 
   6   1   6      374.61      423.77      6.14 o 
   7   1   6      440.33      470.05     12.02 o 
   8   1   6      395.85      369.74     40.04 o 
   9   1   6      151.66      143.97     11.40 o 
  10   1   6       56.66       66.30      5.29 o 
  11   1   6      287.66      262.99     33.85 o 
  12   1   6       79.48       70.91      5.24 o 
  13   1   6       76.07       71.61      4.65 o 
  14   1   6        0.30       -2.17      4.04 o 
  15   1   6       11.39        8.83      5.23 o 
   0   2   6     1276.62     1170.64     63.94 o 
   1   2   6      218.76      204.06      4.99 o 
   2   2   6        4.29        4.27      2.42 o 
   3   2   6      170.64      170.01      3.45 o 
   4   2   6      708.04      735.67     40.62 o 
   5   2   6       79.57       66.72      3.64 o 
   6   2   6      119.81      109.23      8.37 o 
   7   2   6       24.34       23.90      3.44 o 
   8   2   6      469.85      413.58     42.16 o 
   9   2   6      138.09      128.93     12.31 o 
  10   2   6      143.18      110.19      3.97 o 
  11   2   6        6.13        6.85      4.54 o 
  12   2   6       48.10       38.79      4.20 o 
  13   2   6        5.14        2.31      2.77 o 
  14   2   6        0.57        2.88      5.04 o 
   0   3   6       70.92       70.11      4.59 o 
   1   3   6      129.81      144.36     10.70 o 
   2   3   6       53.42       51.67      2.94 o 
   3   3   6      620.82      585.75     18.09 o 
   4   3   6        3.65        5.89      2.87 o 
   5   3   6      114.13      119.84      7.93 o 
   6   3   6       63.62       76.48      7.48 o 
   7   3   6      251.22      241.26     25.71 o 
   8   3   6       15.56       18.12      3.69 o 
   9   3   6      117.74      122.58     10.51 o 
  10   3   6       40.67       33.84      3.29 o 
  11   3   6       12.18        8.70      3.27 o 
  12   3   6       12.42        9.33      3.36 o 
  13   3   6       30.87       25.91      4.73 o 
   0   4   6      169.41      158.03      8.71 o 
   1   4   6      101.18      111.83      3.40 o 
   2   4   6       47.91       42.53      2.90 o 
   3   4   6      186.49      187.86     11.59 o 
   4   4   6      194.87      215.70     14.59 o 
   5   4   6       64.10       69.05      4.14 o 
   6   4   6       52.23       45.34      5.68 o 
   7   4   6       34.34       32.41      3.99 o 
   8   4   6        4.76        4.15      3.80 o 
   9   4   6        2.24        2.96      3.36 o 
  10   4   6       14.30       13.68      3.27 o 
   0   5   6       76.19       70.44      4.88 o 
   1   5   6       56.20       49.84      3.28 o 
   2   5   6       19.65       19.51      2.97 o 
   3   5   6        3.73        5.88      2.57 o 
   4   5   6       16.97       20.65      3.27 o 
   5   5   6        3.78        3.05      3.44 o 
   6   5   6        5.50        3.43      3.14 o 
   2   0   7     6581.25     6710.98    260.05 o 
   4   0   7     3179.86     2933.07    288.22 o 
   6   0   7     2392.92     2584.12     15.83 o 
   8   0   7      242.79      268.85      6.40 o 
  10   0   7      359.41      333.99      8.41 o 
  12   0   7       47.20       52.78      6.95 o 
  14   0   7       91.16       73.33      7.68 o 
   1   1   7    13090.24    12840.53    381.01 o 
   2   1   7     6658.22     6958.31    305.86 o 
   3   1   7     1147.70      992.97     79.43 o 
   4   1   7      549.02      532.62     16.08 o 
   5   1   7      373.09      335.53     23.12 o 
   6   1   7      479.26      443.83     37.73 o 
   7   1   7      148.55      129.71     10.46 o 
   8   1   7       85.37       76.39      3.96 o 
   9   1   7       57.20       53.43      3.94 o 
  10   1   7      418.04      459.64     90.59 o 
  11   1   7      202.56      181.22     13.92 o 
  12   1   7       22.26       22.76      3.92 o 
  13   1   7       32.74       24.15      4.13 o 
  14   1   7       10.89        9.15      5.31 o 
  15   1   7        2.10        1.74      4.17 o 
   1   2   7      103.80       93.77      4.66 o 
   2   2   7      227.31      229.77     11.30 o 
   3   2   7      601.86      616.81     34.09 o 
   4   2   7     2506.98     2413.68     86.94 o 
   5   2   7      231.24      211.84     13.27 o 
   6   2   7      527.69      491.42     12.53 o 
   7   2   7       30.07       28.17      3.66 o 
   8   2   7      630.97      638.75     97.49 o 
   9   2   7      110.75       98.65     20.37 o 
  10   2   7       72.39       62.14      7.00 o 
  11   2   7        6.45        6.17      3.29 o 
  12   2   7       46.53       50.02      4.98 o 
  13   2   7        1.02        2.13      4.84 o 
  14   2   7       18.79       15.82      3.76 o 
   1   3   7       79.37       82.26      2.78 o 
   2   3   7      233.53      223.51      7.74 o 
   3   3   7      157.70      136.37     10.67 o 
   4   3   7      179.15      176.78     12.70 o 
   5   3   7        7.76        3.16      2.57 o 
   6   3   7       26.19       27.69      2.98 o 
   7   3   7      229.83      188.04     14.84 o 
   8   3   7      256.15      230.59     19.13 o 
   9   3   7      350.29      299.30     45.02 o 
  10   3   7        8.90       10.29      3.17 o 
  11   3   7        1.33        3.63      3.49 o 
  12   3   7       18.99       16.67      4.23 o 
   1   4   7        9.66       11.30      2.82 o 
   2   4   7       27.67       26.50      2.76 o 
   3   4   7      107.83      105.87      6.93 o 
   4   4   7       24.04       18.81      2.54 o 
   5   4   7       11.36       10.88      2.70 o 
   6   4   7       86.59       67.98      3.35 o 
   7   4   7       54.00       50.03      4.19 o 
   8   4   7       43.04       28.93      6.46 o 
   9   4   7        8.77        4.63      3.60 o 
  10   4   7        4.42        5.62      4.28 o 
   1   5   7       38.01       38.79      3.06 o 
   2   5   7       22.90       25.30      3.01 o 
   3   5   7       37.02       39.36      3.07 o 
   4   5   7       46.36       37.15      3.63 o 
   5   5   7       17.06       13.45      3.75 o 
   6   5   7       11.10        4.86      3.86 o 
   0   0   8      312.71      313.01     12.22 o 
   2   0   8     8212.93     8210.11    408.70 o 
   4   0   8      835.06      820.87     17.91 o 
   6   0   8      848.00      860.44     10.62 o 
   8   0   8      331.09      273.86      6.48 o 
  10   0   8       87.96       97.50      5.35 o 
  12   0   8      826.23      690.43     10.72 o 
  14   0   8       13.23       15.48      5.06 o 
   0   1   8     1727.75     1436.91     28.68 o 
   1   1   8     1961.89     1746.46     31.21 o 
   2   1   8     1209.48     1043.17     85.12 o 
   3   1   8     1931.99     1734.48    149.68 o 
   4   1   8     1068.79      999.42     64.53 o 
   5   1   8     2550.60     2517.17    154.43 o 
   6   1   8      236.61      232.81     15.31 o 
   7   1   8       94.58       90.16      4.75 o 
   8   1   8      260.15      268.33      5.47 o 
   9   1   8      249.17      218.48     18.22 o 
  10   1   8       54.00       47.86      6.33 o 
  11   1   8       73.86       66.38     11.58 o 
  12   1   8       24.77       21.02      4.86 o 
  13   1   8       56.43       48.94      5.41 o 
  14   1   8        2.30        5.04      4.94 o 
  15   1   8       20.09       21.64      5.53 o 
   0   2   8     7804.34     7846.14    277.56 o 
   1   2   8      154.26      138.81      5.82 o 
   2   2   8     2422.34     1886.38    110.55 o 
   3   2   8      178.60      187.28      7.16 o 
   4   2   8      478.58      437.78      9.95 o 
   5   2   8      187.32      169.42      8.26 o 
   6   2   8       83.21       84.80      7.43 o 
   7   2   8      247.85      243.96     24.40 o 
   8   2   8       19.20       16.12      3.28 o 
   9   2   8       42.57       37.92      6.61 o 
  10   2   8      124.11      107.02      4.16 o 
  11   2   8      141.14      116.90     25.51 o 
  12   2   8       13.42        9.92      4.02 o 
  13   2   8       15.87       17.59      5.97 o 
  14   2   8       12.89        7.88      5.36 o 
   0   3   8       17.99       16.99      3.47 o 
   1   3   8       71.08       62.45      3.01 o 
   2   3   8      336.26      316.03      9.99 o 
   3   3   8        7.98        6.11      2.72 o 
   4   3   8      122.49      115.75      9.49 o 
   5   3   8      100.54      101.19      5.09 o 
   6   3   8       57.46       54.49      5.39 o 
   7   3   8       10.69        6.61      2.90 o 
   8   3   8       23.06       22.11      4.48 o 
   9   3   8       25.07       22.01      4.16 o 
  10   3   8       35.35       28.72      4.27 o 
  11   3   8        4.41        3.11      3.54 o 
  12   3   8        5.99        5.47      3.35 o 
   0   4   8      793.97      802.65     28.23 o 
   1   4   8        9.76        9.39      2.96 o 
   2   4   8       52.98       55.97      3.19 o 
   3   4   8       82.74       77.88      5.73 o 
   4   4   8       48.85       48.58      4.07 o 
   5   4   8       22.21       21.50      2.94 o 
   6   4   8       29.20       25.14      3.62 o 
   7   4   8        2.67        0.19      3.04 o 
   8   4   8        0.26        7.47      3.17 o 
   9   4   8        8.74        9.57      3.56 o 
  10   4   8       14.10       10.81      4.40 o 
   0   5   8       48.14       48.27      4.64 o 
   1   5   8       42.37       39.30      3.24 o 
   2   5   8        0.90       -0.38      3.12 o 
   3   5   8       19.88       21.44      2.78 o 
   4   5   8        1.95        4.00      2.73 o 
   5   5   8       13.92       13.66      2.85 o 
   6   5   8        6.25        5.00      5.39 o 
   2   0   9     1780.13     1744.02    155.59 o 
   4   0   9     5806.17     5436.85     29.90 o 
   6   0   9      830.75      736.66      8.88 o 
   8   0   9       45.78       37.63      4.70 o 
  10   0   9      320.26      350.48      8.53 o 
  12   0   9      106.23      140.48      8.16 o 
  14   0   9       66.63       49.81      7.60 o 
   1   1   9     1722.80     1478.23    116.64 o 
   2   1   9     3767.62     2953.36    180.08 o 
   3   1   9     2411.15     2273.68    189.69 o 
   4   1   9      728.67      688.10     45.15 o 
   5   1   9      359.41      312.72      4.92 o 
   6   1   9       35.80       28.28      2.70 o 
   7   1   9      294.51      263.32      5.31 o 
   8   1   9      300.20      272.64     29.11 o 
   9   1   9       37.69       29.50      4.48 o 
  10   1   9       76.34       63.93      8.99 o 
  11   1   9       84.59       70.33      6.15 o 
  12   1   9        2.16        6.27      4.58 o 
  13   1   9       14.09       13.66      8.52 o 
  14   1   9       17.68       12.50      4.07 o 
   1   2   9      582.64      552.49     33.32 o 
   2   2   9      539.50      498.37     25.90 o 
   3   2   9       34.94       16.46      3.15 o 
   4   2   9      124.77      118.29      6.97 o 
   5   2   9      110.08      111.65      5.43 o 
   6   2   9      324.48      317.49     48.80 o 
   7   2   9       96.43       97.07      5.35 o 
   8   2   9      236.16      209.49     26.67 o 
   9   2   9      160.78      139.34     23.69 o 
  10   2   9       11.03       10.82      5.45 o 
  11   2   9       86.90       75.35      5.28 o 
  12   2   9       54.33       51.45      4.23 o 
  13   2   9        2.99       -0.66      4.91 o 
  14   2   9       42.82       30.39      4.25 o 
   1   3   9      622.80      555.90     24.52 o 
   2   3   9      102.74      104.07      4.17 o 
   3   3   9      227.49      211.47      8.70 o 
   4   3   9      149.41      137.86      6.99 o 
   5   3   9       13.43       20.42      5.51 o 
   6   3   9       62.24       64.23      5.70 o 
   7   3   9       51.74       54.00      9.44 o 
   8   3   9       57.71       49.72      4.24 o 
   9   3   9        6.85        8.70      3.50 o 
  10   3   9      104.71       91.63      9.36 o 
  11   3   9       22.66       16.65      3.57 o 
  12   3   9       13.71       10.98      4.36 o 
   1   4   9      395.05      388.30     18.15 o 
   2   4   9      207.99      199.96     11.06 o 
   3   4   9       39.04       37.13      3.01 o 
   4   4   9        1.15        1.46      2.84 o 
   5   4   9        2.96        2.70      3.77 o 
   6   4   9       38.75       40.21      3.68 o 
   7   4   9       19.75       18.24      3.61 o 
   8   4   9        2.11        8.44      4.12 o 
   9   4   9       12.82        9.62      3.71 o 
  10   4   9       15.86       10.10      3.95 o 
   1   5   9        5.56        6.78      3.06 o 
   2   5   9        9.48        7.88      2.84 o 
   3   5   9       20.97       17.34      3.29 o 
   4   5   9       17.06       14.62      2.98 o 
   5   5   9        6.84        9.09      3.12 o 
   0   0  10      605.77      427.08     10.50 o 
   2   0  10     6204.41     4087.27    632.51 o 
   4   0  10     1224.97     1200.87     11.56 o 
   6   0  10      695.20      643.53      9.07 o 
   8   0  10      115.40      100.37      5.39 o 
  10   0  10       42.11       37.31      6.95 o 
  12   0  10      212.08      156.25      6.84 o 
  14   0  10        2.11        0.28      6.95 o 
   0   1  10      386.69      343.90     25.31 o 
   1   1  10      464.62      416.78     14.02 o 
   2   1  10     7153.31     6466.03    445.01 o 
   3   1  10      670.08      622.77     34.76 o 
   4   1  10      112.74      135.15      4.47 o 
   5   1  10       52.24       53.48      3.26 o 
   6   1  10      175.77      172.38     14.14 o 
   7   1  10       80.44       81.79      4.76 o 
   8   1  10       54.20       40.89      6.17 o 
   9   1  10      199.06      175.15     15.37 o 
  10   1  10      163.51      120.96      4.42 o 
  11   1  10       49.98       41.42      4.10 o 
  12   1  10       14.37       16.98      3.90 o 
  13   1  10       95.25       80.62     12.89 o 
  14   1  10        2.90        4.18      5.03 o 
   0   2  10     1158.49     1065.47    169.33 o 
   1   2  10     2127.29     2098.71    119.82 o 
   2   2  10      522.00      496.55     29.37 o 
   3   2  10      408.70      370.32      4.58 o 
   4   2  10      166.45      172.94      6.68 o 
   5   2  10      158.30      160.57     21.43 o 
   6   2  10      328.55      295.72     22.60 o 
   7   2  10       29.57       29.47      3.75 o 
   8   2  10      120.84      119.24      9.43 o 
   9   2  10       44.55       35.63      5.11 o 
  10   2  10       31.34       28.52      3.83 o 
  11   2  10        6.94       11.48      3.88 o 
  12   2  10       21.63       22.45      4.96 o 
  13   2  10        6.55        3.60      3.52 o 
  14   2  10        2.37        1.85      7.84 o 
   0   3  10      879.69      869.07     49.54 o 
   1   3  10       47.29       44.23      3.60 o 
   2   3  10      305.74      300.32     16.06 o 
   3   3  10      160.08      154.38     12.66 o 
   4   3  10      160.12      160.29     12.45 o 
   5   3  10      229.98      223.76     21.82 o 
   6   3  10       63.56       64.63      5.25 o 
   7   3  10      180.08      156.02     15.34 o 
   8   3  10       10.31       11.85      4.68 o 
   9   3  10      133.85      110.65     13.32 o 
  10   3  10        7.61        4.46      3.27 o 
  11   3  10       19.55       19.63      5.72 o 
  12   3  10        4.34       -1.39      4.29 o 
   0   4  10      209.93      196.15      9.99 o 
   1   4  10       87.62       80.78      3.65 o 
   2   4  10      117.79      105.58      3.12 o 
   3   4  10       11.43       12.61      2.81 o 
   4   4  10       79.11       74.24      7.92 o 
   5   4  10      149.58      136.48     16.30 o 
   6   4  10       25.89       24.93      2.92 o 
   7   4  10       16.09       15.91      4.20 o 
   8   4  10       34.21       24.64      6.34 o 
   9   4  10        9.85        9.96      3.64 o 
  10   4  10       13.58       13.63      4.48 o 
   0   5  10        9.86        7.33      3.93 o 
   1   5  10       20.63       17.50      2.91 o 
   2   5  10        2.61        3.77      3.13 o 
   3   5  10       10.76        8.87      3.30 o 
   4   5  10        8.55        9.55      3.25 o 
   5   5  10        1.82        0.68      3.36 o 
   2   0  11     2738.75     1939.00    406.88 o 
   4   0  11       91.96      105.45      4.43 o 
   6   0  11      881.99      862.00     11.18 o 
   8   0  11      233.62      189.33      5.99 o 
  10   0  11     1161.28      964.67     12.63 o 
  12   0  11      104.40      112.70      7.68 o 
  14   0  11       84.43       71.88      6.31 o 
   1   1  11      702.05      508.53     32.32 o 
   2   1  11      607.69      600.62     33.24 o 
   3   1  11      370.51      379.83     28.28 o 
   4   1  11     3248.82     3162.04    307.37 o 
   5   1  11     3236.87     2976.76    134.59 o 
   6   1  11     1265.35     1165.85     65.60 o 
   7   1  11      311.87      232.60      6.58 o 
   8   1  11      460.86      365.72     20.74 o 
   9   1  11       19.83       22.12      4.60 o 
  10   1  11       14.62       10.49      3.74 o 
  11   1  11       30.71       23.50      4.10 o 
  12   1  11       15.56       25.55      4.64 o 
  13   1  11        0.50       -2.32      4.76 o 
  14   1  11       14.46        9.81      4.70 o 
   1   2  11      494.86      442.68     31.15 o 
   2   2  11     2745.07     2652.64    207.70 o 
   3   2  11      398.87      370.47     25.61 o 
   4   2  11      361.91      310.03     22.63 o 
   5   2  11      124.99      127.02     12.19 o 
   6   2  11       82.09       82.60     11.45 o 
   7   2  11      105.93       98.56     15.55 o 
   8   2  11       42.13       39.18      4.84 o 
   9   2  11       93.35       67.09      7.86 o 
  10   2  11       72.35       71.13     11.66 o 
  11   2  11       25.45       18.96      3.57 o 
  12   2  11       28.02       16.05      4.11 o 
  13   2  11        8.41        9.93      5.14 o 
   1   3  11      323.60      306.36     13.06 o 
   2   3  11       27.71       24.77      3.19 o 
   3   3  11      269.54      238.08     24.85 o 
   4   3  11       48.75       46.89      3.95 o 
   5   3  11      244.42      219.19      6.48 o 
   6   3  11       68.33       69.86      8.03 o 
   7   3  11       20.15       18.17      2.87 o 
   8   3  11       33.41       30.16      4.10 o 
   9   3  11       77.52       59.32      6.77 o 
  10   3  11        9.56        9.10      3.14 o 
  11   3  11        0.74        4.38      4.17 o 
  12   3  11        3.41        5.10      3.30 o 
   1   4  11       54.02       42.00      2.69 o 
   2   4  11       98.41       87.54      4.71 o 
   3   4  11       26.89       27.84      3.17 o 
   4   4  11       15.10       11.62      3.16 o 
   5   4  11       46.57       43.10      5.92 o 
   6   4  11       51.89       46.01      3.50 o 
   7   4  11       25.47       23.35      4.47 o 
   8   4  11       93.40       74.83     14.09 o 
   9   4  11       15.61       12.68      4.32 o 
   1   5  11        0.35        3.61      2.71 o 
   2   5  11        1.27        2.85      3.16 o 
   3   5  11        7.23        6.31      3.35 o 
   4   5  11        2.46        4.07      2.80 o 
   5   5  11       10.42       13.25      3.78 o 
   0   0  12     2310.93     2312.91     19.51 o 
   2   0  12       74.55       69.63      6.90 o 
   4   0  12      344.55      326.63      6.33 o 
   6   0  12     2782.28     2982.11    214.50 o 
   8   0  12      339.73      320.80      8.01 o 
  10   0  12      196.75      179.78      8.20 o 
  12   0  12       15.54        9.33      4.70 o 
  14   0  12       35.39       40.48      5.83 o 
   0   1  12      620.42      559.86      7.96 o 
   1   1  12     1875.65     1505.02     59.36 o 
   2   1  12      666.19      568.28     40.13 o 
   3   1  12     1125.91      971.34     62.42 o 
   4   1  12      145.69      121.40      8.57 o 
   5   1  12       59.02       55.31      3.67 o 
   6   1  12       30.84       24.57      2.82 o 
   7   1  12       77.16       65.44      5.36 o 
   8   1  12       21.24       26.65      4.60 o 
   9   1  12      451.81      451.27     43.09 o 
  10   1  12       81.70       80.64      5.03 o 
  11   1  12       94.25       69.21      5.69 o 
  12   1  12       17.12        9.66      4.75 o 
  13   1  12      155.60      132.75      6.08 o 
  14   1  12        2.17        1.83      4.12 o 
   0   2  12      144.53      109.98     10.52 o 
   1   2  12      659.10      628.59     30.61 o 
   2   2  12     2056.84     1704.02    123.92 o 
   3   2  12      416.50      391.75     32.14 o 
   4   2  12      425.03      360.20     35.13 o 
   5   2  12      434.56      419.08     52.91 o 
   6   2  12      623.40      645.73     78.50 o 
   7   2  12        8.20        8.86      4.37 o 
   8   2  12       50.89       46.29      5.57 o 
   9   2  12       62.16       46.18     10.47 o 
  10   2  12        4.02        8.05      4.72 o 
  11   2  12        7.89        4.33      3.99 o 
  12   2  12       12.60        4.51      3.51 o 
  13   2  12        4.27        3.70      4.20 o 
   0   3  12      771.71      720.04     89.20 o 
   1   3  12       93.14       79.32      7.98 o 
   2   3  12      120.81      117.00      7.45 o 
   3   3  12      106.06       94.62      8.98 o 
   4   3  12       28.31       22.94      2.63 o 
   5   3  12        0.91        3.03      2.72 o 
   6   3  12        4.02        5.77      3.36 o 
   7   3  12      225.75      265.13     49.08 o 
   8   3  12        9.61       11.24      5.51 o 
   9   3  12       65.40       43.39      9.45 o 
  10   3  12       19.10       12.07      3.02 o 
  11   3  12        5.66        5.25      3.80 o 
  12   3  12       21.96       16.22      4.46 o 
   0   4  12       86.15       64.57      4.20 o 
   1   4  12      254.47      215.79     12.09 o 
   2   4  12       62.16       57.93      4.85 o 
   3   4  12       42.83       36.09      4.28 o 
   4   4  12        5.67        3.87      3.23 o 
   5   4  12        1.49        0.48      3.48 o 
   6   4  12       27.83       24.74      3.24 o 
   7   4  12       49.30       45.75      8.91 o 
   8   4  12       40.15       29.01      4.53 o 
   9   4  12        4.21        3.53      3.39 o 
   0   5  12       12.21       10.60      3.99 o 
   1   5  12       27.21       21.22      2.82 o 
   2   5  12       18.91       15.20      3.40 o 
   3   5  12        7.82       10.74      3.24 o 
   4   5  12        0.09        2.15      3.11 o 
   2   0  13      173.55      178.54     17.90 o 
   4   0  13     1030.66     1019.27     65.11 o 
   6   0  13      891.35      844.69      8.33 o 
   8   0  13      370.30      347.07      8.73 o 
  10   0  13      666.62      564.73     10.88 o 
  12   0  13      172.72      164.07      8.20 o 
  14   0  13       72.22       62.03      7.96 o 
   1   1  13     1520.83     1273.62     74.15 o 
   2   1  13      118.36      110.52      6.31 o 
   3   1  13      299.47      221.99     19.33 o 
   4   1  13      961.16      897.82     73.55 o 
   5   1  13      691.51      693.34      6.13 o 
   6   1  13        6.45        9.16      3.76 o 
   7   1  13       89.40      106.66      5.82 o 
   8   1  13       54.14       64.09      4.81 o 
   9   1  13      241.09      178.93     18.16 o 
  10   1  13       66.35       53.93      4.11 o 
  11   1  13       66.93       43.98      9.81 o 
  12   1  13        0.94        4.87      3.45 o 
  13   1  13        5.61        4.99      4.96 o 
  14   1  13        5.64       14.37     10.77 o 
   1   2  13      951.58      878.52     37.04 o 
   2   2  13      750.64      628.87     48.84 o 
   3   2  13      234.63      180.87     13.85 o 
   4   2  13       49.75       45.24      3.81 o 
   5   2  13       42.50       40.71      3.73 o 
   6   2  13      395.45      432.05     51.26 o 
   7   2  13       63.32       63.15      8.94 o 
   8   2  13      170.81      177.41     39.31 o 
   9   2  13      103.65       71.64     10.65 o 
  10   2  13      129.81      115.13     16.22 o 
  11   2  13        1.70        4.41      5.63 o 
  12   2  13       38.99       30.19      4.49 o 
  13   2  13        4.85        8.12      5.15 o 
   1   3  13       65.01       56.71      5.91 o 
   2   3  13      228.76      220.01     17.07 o 
   3   3  13        4.40        3.57      3.05 o 
   4   3  13       50.37       39.40      3.27 o 
   5   3  13      204.41      171.87     38.01 o 
   6   3  13      151.02      137.99     11.23 o 
   7   3  13      152.29      139.61     27.72 o 
   8   3  13       41.58       41.32     12.48 o 
   9   3  13       69.51       51.65      9.07 o 
  10   3  13       34.80       30.84      5.28 o 
  11   3  13       18.37       10.54      3.66 o 
  12   3  13        2.89        7.88      8.00 o 
   1   4  13       15.02       10.55      2.76 o 
   2   4  13       38.59       28.12      3.06 o 
   3   4  13        3.97        2.59      3.14 o 
   4   4  13        4.55        8.12      3.35 o 
   5   4  13       26.79       24.92      3.62 o 
   6   4  13       31.83       23.82      3.03 o 
   7   4  13        2.59        7.44      2.93 o 
   8   4  13       28.03       15.68      3.55 o 
   9   4  13        4.22        3.19      3.72 o 
   1   5  13       27.54       18.28      2.87 o 
   2   5  13        7.10        6.51      3.06 o 
   3   5  13       19.88       19.23      3.58 o 
   4   5  13       18.11       17.61      4.49 o 
   0   0  14     3093.81     2683.56     20.17 o 
   2   0  14      576.35      570.70     16.09 o 
   4   0  14      418.89      359.80     23.20 o 
   6   0  14      872.86      685.63    145.13 o 
   8   0  14        2.03        4.66      6.19 o 
  10   0  14      192.57      163.89      6.48 o 
  12   0  14       63.00       41.17      5.47 o 
  14   0  14        3.92       13.02      7.19 o 
   0   1  14      109.77       93.12     12.89 o 
   1   1  14      191.54      173.96     13.22 o 
   2   1  14      922.46      789.81     59.59 o 
   3   1  14      151.58      120.04      9.75 o 
   4   1  14      334.58      296.20     14.79 o 
   5   1  14      769.78      726.37     96.13 o 
   6   1  14      106.23      107.98     12.74 o 
   7   1  14       37.96       28.26      2.74 o 
   8   1  14       16.85       11.99      3.86 o 
   9   1  14      211.88      157.51      5.79 o 
  10   1  14       94.60       77.53      6.15 o 
  11   1  14      112.46       83.40     12.08 o 
  12   1  14        7.66        9.30      7.90 o 
  13   1  14       76.20       43.74      4.16 o 
  14   1  14        5.94        4.87      3.55 o 
   0   2  14       61.27       59.16      8.00 o 
   1   2  14      314.06      320.97     19.53 o 
   2   2  14     1659.67     1438.39     78.72 o 
   3   2  14      505.96      452.03      5.00 o 
   4   2  14       64.32       51.25      5.45 o 
   5   2  14      211.53      240.50     17.82 o 
   6   2  14      266.28      214.26     16.79 o 
   7   2  14       82.25       75.99     16.04 o 
   8   2  14      205.88      212.57     41.25 o 
   9   2  14       17.92       17.48      4.81 o 
  10   2  14        2.23        3.07      4.83 o 
  11   2  14       27.17       19.16      4.10 o 
  12   2  14       14.87       10.61      4.17 o 
  13   2  14        0.73        0.11      3.56 o 
   0   3  14      796.40      682.54     50.51 o 
   1   3  14       76.67       67.31      4.10 o 
   2   3  14       89.88       68.20      5.39 o 
   3   3  14       28.61       27.49      3.40 o 
   4   3  14        4.43        7.44      3.35 o 
   5   3  14      334.54      337.84     47.96 o 
   6   3  14      154.51      130.50     11.94 o 
   7   3  14        2.21        3.07      3.98 o 
   8   3  14       28.14       32.56      7.81 o 
   9   3  14       27.20       20.60      5.08 o 
  10   3  14       16.79       15.16      5.23 o 
  11   3  14       10.38        8.61      5.24 o 
   0   4  14      223.84      163.98     17.49 o 
   1   4  14       88.09       69.21      4.47 o 
   2   4  14      178.65      141.31      5.57 o 
   3   4  14       21.20       16.25      4.16 o 
   4   4  14        4.08        2.17      2.82 o 
   5   4  14       10.41       10.43      3.24 o 
   6   4  14       22.91       20.09      4.55 o 
   7   4  14       40.41       33.78      7.03 o 
   8   4  14       32.31       28.27      4.57 o 
   9   4  14        2.95        1.77      5.20 o 
   0   5  14       19.77       18.55      5.15 o 
   1   5  14       16.42       14.10      3.54 o 
   2   5  14       11.09        3.45      3.45 o 
   3   5  14        7.98        5.64      3.83 o 
   2   0  15      566.81      446.99    112.59 o 
   4   0  15     2399.82     2331.73     76.71 o 
   6   0  15     2376.43     2290.80    326.94 o 
   8   0  15      875.48      674.00      9.72 o 
  10   0  15      146.36      126.99      7.48 o 
  12   0  15       85.50       90.46      7.48 o 
  14   0  15        3.72        5.35      5.10 o 
   1   1  15      253.82      248.73     21.06 o 
   2   1  15      923.17      878.84     40.20 o 
   3   1  15      351.59      292.63     16.82 o 
   4   1  15       52.08       49.85      3.74 o 
   5   1  15      548.47      496.14     28.43 o 
   6   1  15      408.01      329.36     42.79 o 
   7   1  15      153.20      130.04     25.96 o 
   8   1  15       40.87       39.81      7.63 o 
   9   1  15       57.41       36.75      5.33 o 
  10   1  15      131.85      122.74     17.33 o 
  11   1  15       13.35        5.04      4.82 o 
  12   1  15        1.07        2.20      3.82 o 
  13   1  15        9.58        8.72      4.15 o 
   1   2  15      299.31      279.52     15.32 o 
   2   2  15       40.10       35.36      4.16 o 
   3   2  15       68.26       63.60      3.83 o 
   4   2  15      211.34      196.42     12.92 o 
   5   2  15       83.05       65.51      8.87 o 
   6   2  15       22.68       24.74      3.45 o 
   7   2  15       56.48       52.29      9.10 o 
   8   2  15      212.50      181.46     21.05 o 
   9   2  15        2.77        3.47      5.87 o 
  10   2  15       78.11       62.17      4.55 o 
  11   2  15       13.25       10.46      4.04 o 
  12   2  15       21.84       24.93      7.64 o 
  13   2  15        8.04        4.39      5.02 o 
   1   3  15      271.03      226.62     18.49 o 
   2   3  15       57.34       46.78      4.33 o 
   3   3  15      225.03      204.30     35.18 o 
   4   3  15      359.21      304.19     24.86 o 
   5   3  15      110.14      111.69     17.30 o 
   6   3  15       43.49       30.92      3.83 o 
   7   3  15       68.83       72.41     11.67 o 
   8   3  15        0.44        3.88      3.42 o 
   9   3  15        4.35        1.71      4.62 o 
  10   3  15        3.69        3.98      9.08 o 
  11   3  15        8.05        9.61      5.32 o 
   1   4  15       34.96       35.56      5.29 o 
   2   4  15       37.32       35.12      4.73 o 
   3   4  15        9.37        9.34      2.91 o 
   4   4  15       17.30       16.42      3.63 o 
   5   4  15       11.73        8.81      3.59 o 
   6   4  15       22.98       16.43      2.81 o 
   7   4  15        5.02        7.56      3.06 o 
   8   4  15       25.70       27.46      6.73 o 
   1   5  15        2.92        5.74      3.62 o 
   2   5  15        6.78        5.24      3.59 o 
   0   0  16      113.39       81.24      6.11 o 
   2   0  16     1942.69     1678.31    186.52 o 
   4   0  16     1187.45     1036.30    141.16 o 
   6   0  16      124.82      104.13     23.44 o 
   8   0  16      588.76      571.96     10.35 o 
  10   0  16       49.74       34.57      4.98 o 
  12   0  16       12.46       11.70      6.87 o 
  14   0  16        8.26        5.19      5.35 o 
   0   1  16     1228.64     1017.63    116.88 o 
   1   1  16       71.86       76.80     11.46 o 
   2   1  16      290.26      250.82     22.28 o 
   3   1  16      210.44      194.51     15.10 o 
   4   1  16      142.17      107.01      7.70 o 
   5   1  16      705.11      588.44     18.76 o 
   6   1  16      211.47      183.32     15.09 o 
   7   1  16      143.11      137.49     13.11 o 
   8   1  16       78.44       75.52     12.28 o 
   9   1  16       71.29       61.88      4.78 o 
  10   1  16       21.91       14.63      4.54 o 
  11   1  16        2.24        4.16      3.33 o 
  12   1  16       10.65       14.87      4.96 o 
  13   1  16       47.36       24.30      4.70 o 
   0   2  16      314.90      276.84     15.84 o 
   1   2  16       49.99       48.52      4.15 o 
   2   2  16      180.91      174.36     14.06 o 
   3   2  16      347.68      337.00     52.58 o 
   4   2  16      390.86      352.78      5.17 o 
   5   2  16       30.83       28.38      5.16 o 
   6   2  16       12.42        9.11      2.74 o 
   7   2  16       49.36       40.95      3.59 o 
   8   2  16       16.80       14.83      3.10 o 
   9   2  16       34.36       29.31      8.34 o 
  10   2  16       23.19       20.97      4.09 o 
  11   2  16        4.79       11.41      5.00 o 
  12   2  16        0.60       -0.91      5.17 o 
   0   3  16      165.42      139.98     21.42 o 
   1   3  16      584.45      531.99     41.01 o 
   2   3  16       34.46       34.87      3.29 o 
   3   3  16      154.77      155.67     17.57 o 
   4   3  16        6.27        7.49      3.05 o 
   5   3  16       59.98       61.58     11.00 o 
   6   3  16       51.70       41.67      5.59 o 
   7   3  16        6.68        3.23      3.25 o 
   8   3  16       22.73       25.98      7.62 o 
   9   3  16       41.32       38.65      7.46 o 
  10   3  16        0.12        8.59      5.06 o 
  11   3  16       27.34       17.35      4.56 o 
   0   4  16       11.10       10.04      4.07 o 
   1   4  16        7.99        5.34      3.13 o 
   2   4  16       63.40       51.45      4.74 o 
   3   4  16       14.11       12.73      3.20 o 
   4   4  16       32.23       24.46      3.34 o 
   5   4  16       17.98       13.14      3.62 o 
   6   4  16       15.32       17.28      3.88 o 
   7   4  16       29.16       19.71      2.90 o 
   8   4  16       32.57       37.72      4.26 o 
   0   5  16        0.18        2.37      7.84 o 
   2   0  17      545.48      560.55     38.50 o 
   4   0  17     1518.98     1416.26    135.56 o 
   6   0  17      129.82      108.50     16.43 o 
   8   0  17      242.51      160.02      8.37 o 
  10   0  17      100.32       85.16      7.28 o 
  12   0  17       79.13       65.05      5.95 o 
   1   1  17      261.78      235.30     14.07 o 
   2   1  17      252.40      235.84     14.22 o 
   3   1  17      905.89      808.87     47.23 o 
   4   1  17      468.98      365.26     11.23 o 
   5   1  17      114.45       97.10      3.62 o 
   6   1  17       50.65       52.01      5.95 o 
   7   1  17        3.14        2.09      3.37 o 
   8   1  17       95.75       95.70      4.07 o 
   9   1  17       64.76       53.77      3.79 o 
  10   1  17      185.91      140.36     11.62 o 
  11   1  17        4.18        3.17      3.93 o 
  12   1  17       10.16        2.05      4.12 o 
  13   1  17        4.01       -1.78      4.24 o 
   1   2  17      120.27       90.25      3.60 o 
   2   2  17      526.17      434.04     26.83 o 
   3   2  17      258.77      214.59     34.21 o 
   4   2  17      185.69      170.20      6.57 o 
   5   2  17       78.83       71.13     12.67 o 
   6   2  17       47.01       42.20      3.63 o 
   7   2  17      170.33      127.66      9.92 o 
   8   2  17        6.76        6.80      3.33 o 
   9   2  17       14.07       12.80      4.73 o 
  10   2  17       50.86       19.72      4.42 o 
  11   2  17       16.88       14.09      6.19 o 
  12   2  17       26.11       15.70      3.99 o 
   1   3  17        9.84        9.93      3.09 o 
   2   3  17      406.12      363.52     36.45 o 
   3   3  17      108.50       88.60      5.06 o 
   4   3  17       16.28       21.10      5.61 o 
   5   3  17      133.53       95.99      6.18 o 
   6   3  17       13.25       18.07      3.32 o 
   7   3  17        3.10        4.55      3.52 o 
   8   3  17       23.43       27.32      8.37 o 
   9   3  17        6.10        8.21      4.15 o 
  10   3  17        1.94        5.06      3.51 o 
   1   4  17        2.74        4.34      2.69 o 
   2   4  17       11.35        7.12      3.65 o 
   3   4  17       56.46       46.69      6.89 o 
   4   4  17       37.86       35.63      5.02 o 
   5   4  17       12.95        8.43      2.79 o 
   6   4  17        3.20        5.15      3.60 o 
   7   4  17        4.20        3.33      2.67 o 
   8   4  17        2.16        7.05      5.95 o 
   0   0  18       47.98       65.33      7.92 o 
   2   0  18      414.66      347.02     22.11 o 
   4   0  18        6.33       11.53      5.16 o 
   6   0  18      410.64      408.14     44.72 o 
   8   0  18       50.71       35.58      4.94 o 
  10   0  18      240.50      185.39      6.92 o 
  12   0  18       12.17        3.82      7.11 o 
   0   1  18     1610.12     1294.52    143.37 o 
   1   1  18       23.59       33.31      9.89 o 
   2   1  18      201.03      175.48     17.31 o 
   3   1  18      343.98      266.69      8.45 o 
   4   1  18        0.93        2.59      2.98 o 
   5   1  18      192.41      166.87      5.84 o 
   6   1  18       54.52       58.23      7.88 o 
   7   1  18       78.70       71.55      3.64 o 
   8   1  18       40.06       38.07      4.15 o 
   9   1  18       60.95       57.71      5.10 o 
  10   1  18       22.09       13.77      4.10 o 
  11   1  18       38.14       27.58      5.25 o 
  12   1  18       26.23       32.95      9.43 o 
  13   1  18       51.45       29.48      8.78 o 
   0   2  18      603.07      578.54     78.60 o 
   1   2  18       93.59       76.57      4.24 o 
   2   2  18      762.83      715.40     67.77 o 
   3   2  18      201.77      155.57      4.38 o 
   4   2  18      454.02      431.08     56.55 o 
   5   2  18      354.32      294.11     12.15 o 
   6   2  18       77.51       58.43      3.49 o 
   7   2  18       58.04       47.47      8.49 o 
   8   2  18        2.85        1.36      3.29 o 
   9   2  18        5.68        8.07      3.45 o 
  10   2  18        0.55        4.03      4.28 o 
  11   2  18        2.29        1.18      3.62 o 
  12   2  18       18.17       13.37      4.35 o 
   0   3  18      464.30      349.62      9.04 o 
   1   3  18      298.32      265.81     18.26 o 
   2   3  18      198.47      189.47     21.00 o 
   3   3  18      293.00      242.33     23.35 o 
   4   3  18       58.75       48.36      6.60 o 
   5   3  18       38.99       32.92      5.48 o 
   6   3  18       34.86       29.64      5.68 o 
   7   3  18        5.98       11.07      4.07 o 
   8   3  18        1.72        3.06      3.56 o 
   9   3  18       14.31       12.81      3.71 o 
  10   3  18        5.73        7.64      4.11 o 
   0   4  18        4.69        1.36      3.88 o 
   1   4  18       25.43       23.44      3.60 o 
   2   4  18       36.21       32.33      3.19 o 
   3   4  18       26.61       23.29      3.11 o 
   4   4  18        4.26        4.63      3.67 o 
   5   4  18       46.17       40.42      8.93 o 
   6   4  18        0.48        3.32      3.26 o 
   7   4  18        2.25        5.51      3.12 o 
   2   0  19     1474.47     1388.56    115.81 o 
   4   0  19       27.93       32.62      5.41 o 
   6   0  19      576.00      514.45    109.39 o 
   8   0  19      138.30      110.66      7.44 o 
  10   0  19       65.28       59.38      7.24 o 
  12   0  19       21.14       16.84      7.24 o 
   1   1  19      432.30      424.58     32.96 o 
   2   1  19      267.99      249.02     16.63 o 
   3   1  19      180.53      145.54      7.63 o 
   4   1  19      127.59      114.03     11.30 o 
   5   1  19      222.42      179.91     10.24 o 
   6   1  19      285.25      294.37     32.12 o 
   7   1  19      290.17      225.30      7.64 o 
   8   1  19      254.35      270.92     69.75 o 
   9   1  19      182.84      146.41      5.80 o 
  10   1  19       20.24       15.22      3.57 o 
  11   1  19        5.71        7.71      5.12 o 
  12   1  19        4.57        8.41      6.17 o 
   1   2  19      139.88      135.32      9.29 o 
   2   2  19        2.72        3.43      3.06 o 
   3   2  19       63.82       52.45      5.73 o 
   4   2  19      135.89      127.60     18.86 o 
   5   2  19       45.43       39.14      3.50 o 
   6   2  19       88.44       77.76     14.08 o 
   7   2  19       21.03       26.20      7.46 o 
   8   2  19       15.80       23.40      7.02 o 
   9   2  19       28.02       20.98      3.66 o 
  10   2  19       15.87       15.73      4.18 o 
  11   2  19        4.69        3.63      5.13 o 
  12   2  19       28.69       18.51      4.47 o 
   1   3  19      130.02      105.53      7.14 o 
   2   3  19       19.42       19.37      3.84 o 
   3   3  19      103.57       76.99     12.88 o 
   4   3  19       78.19       70.01      7.01 o 
   5   3  19       53.64       49.99      8.77 o 
   6   3  19       62.15       65.67     13.75 o 
   7   3  19       21.40       16.44      3.32 o 
   8   3  19        8.38        8.81      3.66 o 
   9   3  19        4.53        7.80      3.67 o 
  10   3  19        4.52       -3.21      3.75 o 
   1   4  19       17.41       10.64      2.93 o 
   2   4  19        6.85        6.93      3.65 o 
   3   4  19        5.95       11.22      3.68 o 
   4   4  19       47.54       35.90      3.92 o 
   5   4  19       19.52       18.04      3.40 o 
   6   4  19       22.06       16.58      3.95 o 
   7   4  19        8.65        8.08      3.52 o 
   0   0  20      562.31      489.05     10.35 o 
   2   0  20     1014.16      955.24     94.03 o 
   4   0  20      308.60      305.50      6.52 o 
   6   0  20       78.97       85.95      5.36 o 
   8   0  20      130.31      124.33     17.45 o 
  10   0  20       10.83        6.63      4.82 o 
  12   0  20       29.08       22.23      5.35 o 
   0   1  20       63.72       64.91     15.70 o 
   1   1  20      129.86      113.59      3.74 o 
   2   1  20      221.26      213.22     11.86 o 
   3   1  20       40.46       38.12      3.33 o 
   4   1  20       55.33       48.81      4.84 o 
   5   1  20       33.47       30.68      3.34 o 
   6   1  20       12.93       10.93      3.49 o 
   7   1  20      160.13      120.93     15.31 o 
   8   1  20       46.53       39.51      5.49 o 
   9   1  20       10.21        9.51      3.44 o 
  10   1  20       20.36       14.79      5.04 o 
  11   1  20       48.19       48.92      5.38 o 
  12   1  20       19.30       14.19      4.37 o 
   0   2  20       65.86       60.22      9.63 o 
   1   2  20       48.92       42.73      3.94 o 
   2   2  20       58.27       50.05      5.84 o 
   3   2  20       64.17       47.86      3.22 o 
   4   2  20        1.78        5.64      3.23 o 
   5   2  20       12.07       15.97      3.98 o 
   6   2  20      371.79      380.41     65.59 o 
   7   2  20        5.49        3.44      3.90 o 
   8   2  20       36.61       40.09     11.33 o 
   9   2  20        0.28        3.20      4.03 o 
  10   2  20        0.72        2.73      4.88 o 
  11   2  20       19.15       14.98      5.39 o 
   0   3  20        9.60        6.56      5.51 o 
   1   3  20       28.95       19.04      3.57 o 
   2   3  20      120.76      102.26      5.63 o 
   3   3  20      161.39      130.31     23.38 o 
   4   3  20       66.06       62.70      8.95 o 
   5   3  20       50.36       45.23      4.19 o 
   6   3  20        8.66       11.86      3.62 o 
   7   3  20       75.60       59.75     15.13 o 
   8   3  20       21.49       20.64      4.46 o 
   9   3  20       16.78       15.74      8.84 o 
   0   4  20       21.02       20.13      4.28 o 
   1   4  20        3.16        1.09      3.45 o 
   2   4  20       12.27       13.48      3.39 o 
   3   4  20       13.92       14.52      3.68 o 
   4   4  20       12.20       16.61      3.81 o 
   5   4  20       42.71       31.67      4.91 o 
   6   4  20       22.39       19.60      3.81 o 
   2   0  21      356.38      285.15     42.62 o 
   4   0  21      252.69      230.61     15.93 o 
   6   0  21      357.57      322.83     33.78 o 
   8   0  21      188.98      194.97     22.58 o 
  10   0  21      165.50      139.18      8.28 o 
  12   0  21        2.58       -0.16      7.03 o 
   1   1  21       46.78       42.13      3.85 o 
   2   1  21       31.13       35.40      5.57 o 
   3   1  21       78.71       61.82      4.18 o 
   4   1  21      190.99      172.47     12.98 o 
   5   1  21      111.00      104.36     11.33 o 
   6   1  21       45.13       40.16      4.19 o 
   7   1  21      325.69      241.63      7.55 o 
   8   1  21       95.94       88.90      8.75 o 
   9   1  21        4.87        7.67      3.58 o 
  10   1  21       17.93       23.52      5.04 o 
  11   1  21        0.04        3.05      6.99 o 
  12   1  21        1.95        1.46      6.25 o 
   1   2  21       28.24       26.62      3.99 o 
   2   2  21       35.67       28.93      4.07 o 
   3   2  21       90.31       76.52      9.21 o 
   4   2  21       64.59       58.72      8.83 o 
   5   2  21       47.89       38.97      3.69 o 
   6   2  21       85.73       77.00      3.99 o 
   7   2  21        6.79        7.41      3.15 o 
   8   2  21        4.52        1.27      3.06 o 
   9   2  21        8.82        6.50      3.64 o 
  10   2  21        3.06        1.91      4.22 o 
  11   2  21        9.13        8.43      4.33 o 
   1   3  21       43.07       36.41      4.08 o 
   2   3  21       44.31       39.02      4.36 o 
   3   3  21      189.59      181.24     42.43 o 
   4   3  21       48.85       43.54      4.26 o 
   5   3  21       16.05       18.89      3.70 o 
   6   3  21        1.05        2.35      5.21 o 
   7   3  21        7.76       13.08      4.20 o 
   8   3  21        2.88        3.71      4.23 o 
   9   3  21       14.00        5.33      3.86 o 
   1   4  21       27.06       19.23      3.71 o 
   2   4  21        2.01        0.97      3.96 o 
   3   4  21       29.89       26.33      4.95 o 
   4   4  21        3.54        2.42      3.36 o 
   5   4  21        0.38        5.42      3.41 o 
   0   0  22      891.62      715.68     10.49 o 
   2   0  22       86.23       74.79      5.83 o 
   4   0  22      167.92      186.32      6.01 o 
   6   0  22      506.31      477.70     47.93 o 
   8   0  22       27.43       19.34      3.60 o 
  10   0  22        0.21        5.06      6.71 o 
  12   0  22       63.02       48.32      7.56 o 
   0   1  22      549.42      517.25     70.16 o 
   1   1  22       20.88       30.91      7.07 o 
   2   1  22      335.06      310.46      4.96 o 
   3   1  22       12.36       16.32      3.49 o 
   4   1  22      167.15      145.65     21.00 o 
   5   1  22       62.88       52.13      6.27 o 
   6   1  22       36.99       40.28      3.34 o 
   7   1  22      114.39      115.28     20.62 o 
   8   1  22      110.05      107.18     16.68 o 
   9   1  22       24.25       29.82      4.89 o 
  10   1  22        4.07        4.65      3.96 o 
  11   1  22       14.07       19.13      5.34 o 
  12   1  22        4.90       -0.22      4.36 o 
   0   2  22      852.85      802.00     87.26 o 
   1   2  22      145.27      124.85      8.67 o 
   2   2  22       32.60       26.68      3.53 o 
   3   2  22        8.81       11.65      3.19 o 
   4   2  22       57.51       55.73      6.59 o 
   5   2  22       48.56       36.49      6.89 o 
   6   2  22       66.83       60.26     12.86 o 
   7   2  22       36.24       29.24      6.54 o 
   8   2  22       29.72       25.37      5.70 o 
   9   2  22        6.41        6.05      2.94 o 
  10   2  22        9.03        1.29      4.35 o 
  11   2  22        1.11        4.18      5.38 o 
   0   3  22       16.06       19.59      4.29 o 
   1   3  22       14.52       13.74      3.23 o 
   2   3  22       36.73       29.64      3.42 o 
   3   3  22       73.40       66.06      9.41 o 
   4   3  22       93.81       92.76     14.53 o 
   5   3  22       21.10       18.53      3.84 o 
   6   3  22        9.15        4.80      3.61 o 
   7   3  22        0.84       -1.27      3.36 o 
   8   3  22        6.89        6.69      3.74 o 
   9   3  22        6.76        8.83      5.54 o 
   0   4  22       71.63       61.08      8.38 o 
   1   4  22        5.45        4.69      3.31 o 
   2   4  22       43.12       24.63      4.29 o 
   3   4  22        0.10        0.45      3.31 o 
   4   4  22       27.80       21.23      5.08 o 
   5   4  22        0.42       -1.23      3.08 o 
   2   0  23      154.37      160.30      6.36 o 
   4   0  23      116.68      100.33      9.27 o 
   6   0  23      241.14      235.96     36.81 o 
   8   0  23      196.21      162.06     13.83 o 
  10   0  23       10.24        1.81      5.10 o 
  12   0  23        0.34       -1.33      5.10 o 
   1   1  23       86.36       78.76      7.37 o 
   2   1  23      163.65      150.08      5.49 o 
   3   1  23      251.34      245.81      4.69 o 
   4   1  23       16.93       12.63      3.05 o 
   5   1  23       77.39       68.74      7.85 o 
   6   1  23      213.18      225.55     28.89 o 
   7   1  23       55.96       63.21      8.82 o 
   8   1  23        9.52       11.34      4.86 o 
   9   1  23       16.39       14.14      3.23 o 
  10   1  23        2.12       -0.76      5.02 o 
  11   1  23        2.39        2.45      3.56 o 
   1   2  23       11.58       10.95      3.37 o 
   2   2  23       19.95       19.11      3.20 o 
   3   2  23        1.96       -0.39      3.40 o 
   4   2  23      265.53      234.74     10.56 o 
   5   2  23       12.51       12.10      3.23 o 
   6   2  23       15.99       14.78      3.64 o 
   7   2  23       12.40       18.05      4.74 o 
   8   2  23       78.87       91.95     20.50 o 
   9   2  23       16.39       18.44      3.73 o 
  10   2  23        4.10        9.28      4.30 o 
   1   3  23        9.80        9.01      3.40 o 
   2   3  23       11.53        9.70      3.38 o 
   3   3  23       17.08       11.18      3.68 o 
   4   3  23       25.79       25.63      4.09 o 
   5   3  23       38.97       46.79      8.73 o 
   6   3  23       23.44       20.41      5.16 o 
   7   3  23       11.98        9.84      4.40 o 
   8   3  23       20.08       23.61      8.29 o 
   1   4  23       21.33       18.56      3.92 o 
   2   4  23       15.37        8.95      3.38 o 
   3   4  23       11.19        8.19      3.89 o 
   4   4  23        2.01        1.86      3.48 o 
   0   0  24       52.76       56.89      7.88 o 
   2   0  24       73.04       53.37      4.76 o 
   4   0  24      420.91      401.57     14.67 o 
   6   0  24       82.69       81.01     14.47 o 
   8   0  24        6.20        1.00      4.07 o 
  10   0  24       13.38        7.07      7.07 o 
   0   1  24       29.69       29.91      5.42 o 
   1   1  24       69.74       61.47      4.53 o 
   2   1  24       72.06       63.50      8.43 o 
   3   1  24       48.28       52.43      9.29 o 
   4   1  24       32.28       29.76      3.34 o 
   5   1  24      165.32      159.73     14.44 o 
   6   1  24      136.53      129.23     14.18 o 
   7   1  24       77.61       79.21      4.13 o 
   8   1  24        5.46        4.23      3.18 o 
   9   1  24       12.82       10.82      3.26 o 
  10   1  24        3.55        0.73      3.65 o 
  11   1  24       24.17       15.11      8.38 o 
   0   2  24      476.62      462.82    101.52 o 
   1   2  24       12.69        5.42      3.85 o 
   2   2  24       37.36       31.39      3.16 o 
   3   2  24        6.60        5.47      3.10 o 
   4   2  24       81.19       78.99     15.30 o 
   5   2  24       21.26       24.44      4.17 o 
   6   2  24       12.99       18.71      4.70 o 
   7   2  24       31.43       34.53      7.15 o 
   8   2  24       55.51       48.56      3.95 o 
   9   2  24       16.90       19.52      4.37 o 
  10   2  24        4.65        7.21      3.84 o 
   0   3  24       29.74       21.20      4.43 o 
   1   3  24       34.91       28.47      3.50 o 
   2   3  24        3.88        3.58      3.12 o 
   3   3  24        7.47        7.20      3.56 o 
   4   3  24       10.92        9.36      3.34 o 
   5   3  24       22.01       25.99      3.69 o 
   6   3  24       13.90       12.69      3.68 o 
   7   3  24        0.09        4.09      3.41 o 
   8   3  24        1.12        1.41      5.63 o 
   0   4  24       17.51       17.89      6.22 o 
   1   4  24        4.68        8.21      3.38 o 
   2   4  24        8.06        9.28      3.27 o 
   2   0  25       60.03       53.80     11.66 o 
   4   0  25      106.73       90.71      9.25 o 
   6   0  25       87.15       74.92      8.89 o 
   8   0  25      176.28      188.56     38.59 o 
  10   0  25       20.87       11.34      5.63 o 
   1   1  25       45.41       35.12      3.82 o 
   2   1  25      191.79      193.83      7.26 o 
   3   1  25      106.44      103.18      4.40 o 
   4   1  25       71.05       68.55      4.64 o 
   5   1  25       23.20       22.99      3.18 o 
   6   1  25       73.72       61.69      4.63 o 
   7   1  25       71.22       69.04     11.46 o 
   8   1  25       18.51       17.33      3.64 o 
   9   1  25        6.29        9.63      4.19 o 
  10   1  25        7.34        4.53      4.27 o 
   1   2  25       40.75       31.46      3.42 o 
   2   2  25       12.62        8.62      3.03 o 
   3   2  25       24.21       24.09      3.80 o 
   4   2  25       67.61       71.43      8.74 o 
   5   2  25        5.94        7.39      3.61 o 
   6   2  25       19.32       18.45      4.33 o 
   7   2  25        2.40        4.69      3.20 o 
   8   2  25        1.27        0.62      4.37 o 
   9   2  25       26.03       25.23      4.56 o 
   1   3  25       35.77       36.16      4.35 o 
   2   3  25        2.46        4.11      3.35 o 
   3   3  25       55.65       50.37      8.15 o 
   4   3  25       10.07        2.29      3.84 o 
   5   3  25        4.83        6.29      3.74 o 
   6   3  25       18.50       14.84      6.09 o 
   7   3  25        3.28        7.56      3.82 o 
   0   0  26      262.43      263.30     10.18 o 
   2   0  26      211.06      173.29     16.07 o 
   4   0  26      153.00      135.45      6.00 o 
   6   0  26       52.27       57.36      8.46 o 
   8   0  26       20.84       22.90      5.14 o 
  10   0  26       21.86       10.09      5.59 o 
   0   1  26      672.23      537.20    118.92 o 
   1   1  26       19.84       39.55     12.64 o 
   2   1  26        8.30        8.40      3.84 o 
   3   1  26        8.99       15.98      3.28 o 
   4   1  26       53.28       46.19      4.19 o 
   5   1  26       85.88       88.99     12.71 o 
   6   1  26       20.52       21.96      4.11 o 
   7   1  26       23.55       21.92      4.19 o 
   8   1  26       12.99       15.27      3.70 o 
   9   1  26        4.75       -2.17      3.71 o 
  10   1  26        0.52        0.38      6.35 o 
   0   2  26      170.73      156.77     20.93 o 
   1   2  26       27.58       24.94      3.67 o 
   2   2  26       24.78       26.00      3.58 o 
   3   2  26        4.47        5.74      3.41 o 
   4   2  26        1.61       -0.40      3.77 o 
   5   2  26       11.40       10.94      3.57 o 
   6   2  26        8.21       10.36      3.42 o 
   7   2  26       29.42       33.11      9.16 o 
   8   2  26       38.30       39.48     12.92 o 
   9   2  26        6.23        1.60      3.93 o 
   0   3  26       17.57       12.48      4.75 o 
   1   3  26        1.15        1.82      3.67 o 
   2   3  26       29.84       24.13      4.16 o 
   3   3  26       12.72       10.64      4.42 o 
   4   3  26        1.12        7.78      3.66 o 
   5   3  26       17.26       25.26      4.55 o 
   6   3  26        4.26        3.41      4.36 o 
   2   0  27       50.96       48.74      8.60 o 
   4   0  27       73.47       55.86      5.65 o 
   6   0  27       50.95       41.97     10.45 o 
   8   0  27        3.40        6.66      4.28 o 
  10   0  27       18.87        3.18      7.60 o 
   1   1  27       34.29       33.73      4.71 o 
   2   1  27        5.70        4.78      2.79 o 
   3   1  27       96.05       99.27      4.20 o 
   4   1  27       87.47       75.21      8.39 o 
   5   1  27       25.99       23.96      3.19 o 
   6   1  27        7.16       10.40      3.64 o 
   7   1  27       10.65       10.07      3.13 o 
   8   1  27        1.23        8.89      3.21 o 
   9   1  27       14.75       12.93      6.14 o 
   1   2  27       33.74       35.93      4.83 o 
   2   2  27        4.37        3.94      3.20 o 
   3   2  27       25.43       17.52      3.41 o 
   4   2  27       21.81       22.94      4.02 o 
   5   2  27        2.48        5.77      3.56 o 
   6   2  27       85.90       95.06     21.63 o 
   7   2  27        3.97        8.75      4.39 o 
   8   2  27        6.38        8.01      3.50 o 
   1   3  27       21.46       15.93      3.38 o 
   2   3  27        9.41        7.96      3.84 o 
   3   3  27        6.40        9.44      4.39 o 
   4   3  27        2.53        1.20      4.44 o 
   5   3  27       11.80       11.59      5.54 o 
   0   0  28       42.83       42.13      7.88 o 
   2   0  28       16.31       18.97      4.43 o 
   4   0  28      176.45      149.88     17.86 o 
   6   0  28       36.74       30.99      4.59 o 
   8   0  28       13.25       10.23      5.51 o 
   0   1  28      258.55      250.31      6.97 o 
   1   1  28       12.86       12.68      3.63 o 
   2   1  28       44.57       44.15      3.57 o 
   3   1  28       28.88       26.74      3.82 o 
   4   1  28        4.88        5.28      3.14 o 
   5   1  28       15.11       18.20      3.45 o 
   6   1  28       11.80       10.60      3.06 o 
   7   1  28       72.60       67.21     13.55 o 
   8   1  28        8.79        4.57      3.40 o 
   9   1  28        0.84        6.85      4.31 o 
   0   2  28       77.27       72.34      4.93 o 
   1   2  28        1.62        3.62      3.24 o 
   2   2  28       75.34       66.46      4.30 o 
   3   2  28        1.27       -0.89      3.49 o 
   4   2  28       14.48       16.12      3.47 o 
   5   2  28       15.80       12.76      3.61 o 
   6   2  28        1.87        6.77      3.75 o 
   7   2  28       13.29        9.50      3.87 o 
   8   2  28        9.16        2.97      7.72 o 
   0   3  28       22.67       15.74      6.18 o 
   1   3  28        1.15        1.67      3.26 o 
   2   3  28        0.29        2.27      3.66 o 
   3   3  28        2.07        2.06      3.81 o 
   4   3  28       15.09        9.50      4.89 o 
   2   0  29       22.74       27.47      5.42 o 
   4   0  29      182.44      181.80     19.46 o 
   6   0  29       21.71       21.98      7.30 o 
   8   0  29       28.51       28.08      6.65 o 
   1   1  29       28.31       34.03      3.88 o 
   2   1  29       34.17       36.94      3.89 o 
   3   1  29       21.81       22.83      4.72 o 
   4   1  29       44.48       34.60      3.31 o 
   5   1  29       65.37       58.27      5.08 o 
   6   1  29        2.22        6.25      3.35 o 
   7   1  29        1.88       -1.69      3.42 o 
   8   1  29       13.29       10.49      3.93 o 
   1   2  29       15.65       18.53      3.92 o 
   2   2  29       34.19       26.94      3.71 o 
   3   2  29       27.04       25.65      5.37 o 
   4   2  29        3.40        7.54      3.97 o 
   5   2  29        0.12        0.53      3.52 o 
   6   2  29       24.70       21.62      5.30 o 
   7   2  29       17.81       17.57      4.71 o 
   1   3  29        5.75        8.98      3.72 o 
   2   3  29        7.98        7.45      3.81 o 
   3   3  29        9.56        7.01      4.49 o 
   0   0  30      459.81      394.74      9.38 o 
   2   0  30       12.57       10.31      4.45 o 
   4   0  30      217.06      224.14      9.99 o 
   6   0  30       36.72       44.81     14.63 o 
   8   0  30        5.68        6.86      4.48 o 
   0   1  30       10.59        7.86      5.52 o 
   1   1  30       12.83        9.80      3.42 o 
   2   1  30       15.36       16.74      3.44 o 
   3   1  30       11.04       12.39      3.94 o 
   4   1  30       11.61        9.34      5.78 o 
   5   1  30        3.42        0.61      3.19 o 
   6   1  30        8.59       10.38      3.54 o 
   7   1  30        7.96        9.95      4.09 o 
   8   1  30        8.10       13.06      5.46 o 
   0   2  30       11.02       12.03      5.54 o 
   1   2  30       19.20        9.90      3.76 o 
   2   2  30        9.02        5.22      4.91 o 
   3   2  30        3.94        2.19      3.22 o 
   4   2  30       10.56       11.05      4.05 o 
   5   2  30       12.84       18.73      4.20 o 
   6   2  30       12.59       13.21      4.57 o 
   0   3  30        0.57       -4.18      5.59 o 
   1   3  30        5.88       -5.91      7.84 o 
   2   0  31       54.06       55.18     10.59 o 
   4   0  31       70.75       72.53      7.50 o 
   6   0  31       12.08        9.09      5.48 o 
   1   1  31       10.36        6.83      3.36 o 
   2   1  31       37.38       35.90      3.95 o 
   3   1  31       12.97       15.70      3.21 o 
   4   1  31       10.87       13.66      3.93 o 
   5   1  31        2.18        5.60      3.49 o 
   6   1  31       16.46       22.06      5.79 o 
   7   1  31        1.70        2.64      3.51 o 
   1   2  31        8.19        6.19      3.58 o 
   2   2  31        0.82        2.96      3.20 o 
   3   2  31        2.62        1.07      3.28 o 
   4   2  31        8.49        7.91      3.68 o 
   5   2  31        2.83        0.83      4.21 o 
   0   0  32      151.73      146.97      9.53 o 
   2   0  32        5.48        3.11      8.26 o 
   4   0  32       11.07       10.98      4.54 o 
   6   0  32        4.00        3.60      7.60 o 
   0   1  32       24.96       22.82      4.61 o 
   1   1  32       23.17       23.67      3.59 o 
   2   1  32       48.82       43.47      4.42 o 
   3   1  32       24.85       22.57      4.00 o 
   4   1  32       12.11       12.47      3.67 o 
   5   1  32        2.50        2.50      3.14 o 
   6   1  32        2.57        3.12      3.55 o 
   0   2  32        8.10        9.10      5.71 o 
   1   2  32        7.51        9.82      4.12 o 
   2   2  32       10.23       12.36      4.03 o 
   3   2  32        3.25        7.55      3.99 o 
   4   2  32        3.28       12.34      8.00 o 
   2   0  33       12.70        9.60      4.54 o 
   4   0  33       43.01       39.09      5.82 o 
   1   1  33       30.76       38.69      4.16 o 
   2   1  33       26.95       21.95      3.38 o 
   3   1  33        4.78        6.04      3.33 o 
   4   1  33       18.79       17.72      3.78 o 
   5   1  33        0.12        0.43      3.28 o 
   1   2  33        0.86        2.02      4.02 o 
   0   0  34       18.61       21.87      8.00 o 
   2   0  34       22.15       31.12      5.93 o 
   4   0  34        0.91        5.58      5.58 o 
   0   1  34       21.60       17.39      6.83 o 
   1   1  34        7.13        7.53      4.10 o 
   2   1  34        5.49        8.34      3.61 o 
   3   1  34       14.99       18.08      4.20 o 
   2   0  35       21.10       19.97      5.91 o 
                                                 
